# Supplementary material for: Rhizosphere microorganisms can influence the timing of plant flowering
Source: Microbiome. 2018 Dec 26;6:231. doi: 10.1186/s40168-018-0615-0 (PMC6307273; doi:10.1186/s40168-018-0615-0)
Supplement: Supplementary file 2 — Taxonomy (relative abundance) of rhizosphere microorganisms at the phylum level. (XLSX 35 kb) [file 40168_2018_615_MOESM2_ESM.xlsx]

## Sheet: otu_table.p.relative
	G1-Wt			G1-pgr5			G2-Wt			G2-pgr5			G3-Wt			G3-pgr5
Taxonomy (phylum)	G1_Wt-1	G1_Wt-2	G1_Wt-3	G1_pgr5-1	G1_pgr5-2	G1_pgr5-3	G2_Wt-1	G2_Wt-2	G2_Wt-3	G2_pgr5-1	G2_pgr5-2	G2_pgr5-3	G3_Wt-1	G3_Wt-2	G3_Wt-3	G3_pgr5-1	G3_pgr5-2	G3_pgr5-3
Proteobacteria	0.574517	0.593132	0.53035	0.503411	0.526997	0.5507	0.468725	0.40733	0.494046	0.404902	0.483871	0.422477	0.516592	0.529079	0.477743	0.482252	0.540294	0.510001
Bacteroidetes	0.0928431	0.0963117	0.0914557	0.0780437	0.0955024	0.101283	0.109839	0.0705284	0.109955	0.119551	0.0986241	0.0738814	0.147647	0.104174	0.132038	0.154006	0.150653	0.129726
Cyanobacteria	0.00844028	0.00474043	0.00878714	0.00335299	0.0171118	0.0129495	0.0576945	0.234247	0.10059	0.146028	0.0512198	0.195051	0.0304081	0.0896057	0.10163	0.0882183	0.0558446	0.0558446
Acidobacteria	0.0712221	0.0750376	0.0713377	0.0705284	0.0782749	0.0641693	0.0583883	0.0345705	0.0431264	0.0351486	0.0516823	0.0447451	0.0230084	0.0289051	0.0248584	0.01584	0.0218522	0.0205804
Planctomycetes	0.0517979	0.0610475	0.0571164	0.059082	0.0567696	0.0442826	0.0469418	0.0327205	0.0319112	0.037461	0.0585039	0.0455544	0.0411608	0.0313331	0.020696	0.0278645	0.0247427	0.0250896
Verrucomicrobia	0.0245115	0.0221991	0.0237022	0.0144525	0.0301769	0.0253208	0.0312175	0.0235865	0.0268239	0.0286738	0.0371141	0.034108	0.0255521	0.0388484	0.0494855	0.043242	0.0485605	0.0462481
Actinobacteria	0.0119089	0.00774656	0.0114464	0.00346861	0.0171118	0.0073997	0.0383859	0.0278645	0.0186149	0.0361892	0.0294832	0.0184992	0.0193086	0.00936524	0.00820904	0.0101746	0.0073997	0.00948086
Firmicutes	0.00150306	0.000346861	0.000231241	0	0.000693722	0.000346861	0.0114464	0.0146838	0.0188461	0.0239334	0.0108683	0.0101746	0.0608163	0.043242	0.0137588	0.0123714	0.00670598	0.0221991
Parcubacteria	0.00254365	0.00497167	0.00254365	0.00150306	0.00265927	0.00404671	0.0420858	0.0168806	0.0102902	0.0116777	0.0272864	0.0114464	0.00867152	0.0122558	0.00971211	0.00369985	0.00890276	0.0068216
Gemmatimonadetes	0.0116777	0.0119089	0.0112152	0.00485605	0.0128339	0.0153775	0.00901838	0.00289051	0.00566539	0.00381547	0.00647474	0.009134	0.00358423	0.00543415	0.00369985	0.00474043	0.00416233	0.00300613
Nitrospirae	0.0126026	0.0147994	0.0142213	0.0116777	0.0138744	0.0104058	0.000924962	0.000578102	0.0011562	0.000462481	0.0011562	0.00011562	0	0	0	0	0.00011562	0
Saccharibacteria	0.00312175	0.00254365	0.00300613	0.00138744	0.00184992	0.00138744	0.00335299	0.0120245	0.00393109	0.0322581	0.00393109	0.00474043	0.00982773	0.00485605	0.00335299	0.00566539	0.0147994	0.00994335
Armatimonadetes	0.00242803	0.00277489	0.00323737	0.00208117	0.00196555	0.00184992	0.00728408	0.0085559	0.012487	0.00890276	0.0164181	0.0073997	0.00323737	0.0144525	0.00867152	0.00635912	0.00635912	0.00578102
TM6	0.00601226	0.00751532	0.00716846	0.00531853	0.0079778	0.0085559	0.0011562	0.0017343	0.0017343	0.00323737	0.00104058	0.000809342	0.0073997	0.00369985	0.00254365	0.00219679	0.00254365	0.0017343
Chloroflexi	0.00809342	0.00820904	0.009134	0.00404671	0.0114464	0.0062435	0.000693722	0.000462481	0.000693722	0.00150306	0.00184992	0.00369985	0.000809342	0.000462481	0.00127182	0.000924962	0.000924962	0.0011562
Chlamydiae	0.0180368	0.00647474	0.013412	0.000346861	0.0123714	0.00832466	0	0	0	0	0	0	0	0	0	0	0	0
Chlorobi	0.00346861	0.00242803	0.00289051	0.00161868	0.00346861	0.00277489	0.00104058	0.000693722	0.00300613	0.00011562	0.000346861	0.0017343	0.00300613	0.00254365	0.00924962	0.000693722	0.000809342	0.000462481
SHA-109	0.000924962	0.000578102	0.000693722	0.000462481	0.0017343	0.00104058	0.00184992	0.00346861	0.0017343	0.00346861	0.00219679	0.00150306	0.00289051	0.00138744	0.00335299	0.00219679	0.00265927	0.00427795
Latescibacteria	0.00508729	0.00450919	0.00439357	0.00184992	0.00531853	0.00277489	0	0	0	0	0.00011562	0.00011562	0	0	0.00011562	0	0	0
Elusimicrobia	0.000231241	0.000809342	0.000924962	0.000346861	0.000578102	0.000809342	0.00404671	0.000809342	0.00219679	0.00289051	0.00427795	0.00231241	0.000578102	0.000924962	0.000809342	0.000231241	0.000693722	0.000462481
Fibrobacteres	0.000693722	0.00254365	0.000924962	0.000693722	0.00161868	0.00219679	0.00104058	0.000578102	0.0017343	0.000346861	0.0017343	0.000462481	0	0	0	0	0	0.00011562
JL-ETNP-Z39	0.00184992	0.00138744	0.000346861	0.000578102	0.000693722	0.00127182	0	0	0	0	0	0	0	0	0	0	0	0
Hydrogenedentes	0.000578102	0.000924962	0.000809342	0.000231241	0.000231241	0.00011562	0.000924962	0.000809342	0.000578102	0	0.00104058	0.00150306	0.000346861	0.000693722	0.000231241	0.000693722	0.000346861	0.000231241
Gracilibacteria	0.000462481	0.00104058	0.0011562	0.000693722	0.00127182	0.00127182	0	0.000231241	0.000231241	0.000231241	0.000231241	0	0.000346861	0	0.00011562	0.000346861	0.000578102	0.00011562
Candidate_division_OP3	0	0	0.000462481	0	0	0	0.00150306	0.000693722	0.00150306	0.000231241	0.000578102	0.000462481	0	0	0.000231241	0	0	0
Deferribacteres	0.000578102	0.000809342	0.000578102	0.00011562	0.000578102	0.000693722	0	0	0	0	0	0	0	0	0	0	0	0
Candidate_division_SR1	0	0	0	0	0	0.000231241	0	0.00011562	0	0.000231241	0.000924962	0.00289051	0	0	0	0	0	0
TA06	0.00011562	0.00011562	0.000231241	0	0	0.00011562	0	0.00011562	0	0	0.00011562	0.000346861	0	0.000231241	0.000462481	0	0.00011562	0.00011562
Aerophobetes	0.000462481	0.000231241	0.000462481	0	0.00011562	0	0	0	0	0.00011562	0	0	0	0	0	0	0	0
Omnitrophica	0.00011562	0	0	0	0	0.000231241	0	0	0	0	0	0	0	0	0	0	0	0
Others	0.0841716	0.064863	0.12776	0.229853	0.0967742	0.123829	0.10244	0.103827	0.109146	0.0986241	0.108914	0.106833	0.0948086	0.0785062	0.12776	0.138282	0.100937	0.146607
Significance analysis: G2-Wt VS G1-Wt
Taxa	avg(G1-Wt)	sd(G1-Wt)	avg(G2-Wt)	sd(G2-Wt)	p.value	interval lower	interval upper	q.values
k__Bacteria; p__Proteobacteria;	0.566	0.0322459	0.4567	0.0445906	0.0304761	0.0175698	0.20103	0.113249
k__Bacteria; p__Bacteroidetes;	0.0935368	0.00250125	0.0967742	0.0227296	0.828676	-0.0587739	0.0522992	0.857251
k__Bacteria; p__Cyanobacteria;	0.00732262	0.00224295	0.130844	0.0920823	0.145715	-0.352074	0.105032	0.218572
k__Bacteria; p__Acidobacteria;	0.0725325	0.00217026	0.0453617	0.0120652	0.0557618	-0.00157681	0.0559184	0.137018
k__Bacteria; p__Planctomycetes;	0.0566539	0.00464212	0.0371912	0.008454	0.0375179	0.00207771	0.0368478	0.113249
k__Bacteria; p__Verrucomicrobia;	0.0234709	0.00117342	0.0272093	0.00383004	0.2277	-0.0123332	0.00485641	0.284625
k__Bacteria; p__Actinobacteria;	0.0103673	0.00228137	0.0282884	0.00989235	0.0814865	-0.0409586	0.0051163	0.152917
k__Bacteria; p__Firmicutes;	0.000693722	0.000703291	0.0149921	0.00370947	0.0187898	-0.0231003	-0.00549647	0.0939489
k__Bacteria; p__Parcubacteria;	0.00335299	0.00140182	0.0230855	0.0167814	0.17778	-0.0610182	0.0215531	0.253972
k__Bacteria; p__Gemmatimonadetes;	0.0116006	0.000353226	0.0058581	0.00306848	0.0815559	-0.00174367	0.0132286	0.152917
k__Bacteria; p__Nitrospirae;	0.0138744	0.00113873	0.000886422	0.000290971	0.00150914	0.0103678	0.0156082	0.0199435
k__Bacteria; p__Saccharibacteria;	0.00289051	0.000305903	0.0064362	0.00484825	0.332688	-0.0155225	0.00843108	0.399225
k__Bacteria; p__Armatimonadetes;	0.00281343	0.000406045	0.00944232	0.00271236	0.0487295	-0.0131694	-8.83698e-05	0.132899
k__Bacteria; p__TM6;	0.00689868	0.000787011	0.0015416	0.000333767	0.00265913	0.00368161	0.00703254	0.0199435
k__Bacteria; p__Chloroflexi;	0.00847882	0.000570341	0.000616642	0.000133507	0.00107738	0.00653615	0.00918821	0.0199435
k__Bacteria; p__Chlamydiae;	0.0126412	0.00581943	0	0	0.0639416	-0.00181511	0.0270974	0.137018
k__Bacteria; p__Chlorobi;	0.00292905	0.000521361	0.00158014	0.00124706	0.19321	-0.00131212	0.00400993	0.263468
k__Bacteria; p__SHA-109;	0.000732262	0.000176613	0.00235095	0.000969649	0.0972126	-0.00392685	0.000689479	0.168653
k__Bacteria; p__Latescibacteria;	0.00466335	0.000371667	0	0	0.00211064	0.00374008	0.00558662	0.0199435
k__Bacteria; p__Elusimicrobia;	0.000655182	0.000371667	0.00235095	0.00162418	0.207959	-0.00548138	0.00208986	0.271251
k__Bacteria; p__Fibrobacteres;	0.00138744	0.00100795	0.00111766	0.000581943	0.71339	-0.00179507	0.00233463	0.764346
k__Bacteria; p__JL-ETNP-Z39;	0.00119474	0.000769838	0	0	0.115008	-0.00071764	0.00310713	0.181591
k__Bacteria; p__Hydrogenedentes;	0.000770802	0.000176613	0.000770802	0.000176613	1	-0.000400374	0.000400374	1
k__Bacteria; p__Gracilibacteria;	0.000886422	0.000371667	0.00015416	0.000133507	0.0626655	-8.09996e-05	0.00154552	0.137018
k__Bacteria; p__Candidate_division_OP3;	0.00015416	0.000267014	0.00123328	0.000467274	0.0367491	-0.00203701	-0.000121239	0.113249
k__Bacteria; p__Deferribacteres;	0.000655182	0.000133507	0	0	0.0135599	0.000323532	0.000986831	0.0813597
k__Bacteria; p__Candidate_division_SR1;	0	0	3.85401e-05	6.67534e-05	0.42265	-0.000204365	0.000127285	0.469611
k__Bacteria; p__TA06;	0.00015416	6.67534e-05	3.85401e-05	6.67534e-05	0.101192	-3.57069e-05	0.000266947	0.168653
k__Bacteria; p__Aerophobetes;	0.000385401	0.000133507	0	0	0.0377496	5.37517e-05	0.00071705	0.113249
k__Bacteria; p__Omnitrophica;	3.85401e-05	6.67534e-05	0	0	0.42265	-0.000127285	0.000204365	0.469611
Significance analysis: G3-Wt VS G1-Wt
Taxa	avg(G1-Wt)	sd(G1-Wt)	avg(G3-Wt)	sd(G3-Wt)	p.value	interval lower	interval upper	q.values
k__Bacteria; p__Proteobacteria;	0.566	0.0322459	0.507804	0.026772	0.0761214	-0.00989293	0.126284	0.18396
k__Bacteria; p__Bacteroidetes;	0.0935368	0.00250125	0.127953	0.0220227	0.111861	-0.0881696	0.019337	0.19461
k__Bacteria; p__Cyanobacteria;	0.00732262	0.00224295	0.0738814	0.038126	0.0936698	-0.16081	0.0276929	0.19403
k__Bacteria; p__Acidobacteria;	0.0725325	0.00217026	0.0255906	0.00301575	5.44611e-05	0.0407414	0.0531423	0.00139917
k__Bacteria; p__Planctomycetes;	0.0566539	0.00464212	0.0310633	0.0102351	0.0331593	0.00403051	0.0471507	0.120203
k__Bacteria; p__Verrucomicrobia;	0.0234709	0.00117342	0.037962	0.0119913	0.170241	-0.0438889	0.0149067	0.246849
k__Bacteria; p__Actinobacteria;	0.0103673	0.00228137	0.0122943	0.00610201	0.649448	-0.0151909	0.0113369	0.684965
k__Bacteria; p__Firmicutes;	0.000693722	0.000703291	0.0392724	0.0237786	0.106612	-0.0975749	0.0204176	0.19461
k__Bacteria; p__Parcubacteria;	0.00335299	0.00140182	0.0102131	0.00184389	0.00822293	-0.0106802	-0.00304011	0.0397441
k__Bacteria; p__Gemmatimonadetes;	0.0116006	0.000353226	0.00423941	0.00103629	0.00327414	0.00507411	0.00964821	0.01899
k__Bacteria; p__Nitrospirae;	0.0138744	0.00113873	0	0	0.00223784	0.0110457	0.0167032	0.0162243
k__Bacteria; p__Saccharibacteria;	0.00289051	0.000305903	0.00601226	0.00338868	0.251015	-0.0114454	0.00520187	0.316498
k__Bacteria; p__Armatimonadetes;	0.00281343	0.000406045	0.00878714	0.00560848	0.205814	-0.0198045	0.00785703	0.284219
k__Bacteria; p__TM6;	0.00689868	0.000787011	0.00454773	0.00253663	0.245229	-0.00333054	0.00803243	0.316498
k__Bacteria; p__Chloroflexi;	0.00847882	0.000570341	0.000847882	0.000406045	9.64943e-05	0.00645963	0.00880225	0.00139917
k__Bacteria; p__Chlamydiae;	0.0126412	0.00581943	0	0	0.0639416	-0.00181511	0.0270974	0.168573
k__Bacteria; p__Chlorobi;	0.00292905	0.000521361	0.00493313	0.00374534	0.452429	-0.0110699	0.00706169	0.524817
k__Bacteria; p__SHA-109;	0.000732262	0.000176613	0.00254365	0.00102766	0.0885843	-0.00426811	0.000645343	0.19403
k__Bacteria; p__Latescibacteria;	0.00466335	0.000371667	3.85401e-05	6.67534e-05	0.00162874	0.00373915	0.00551048	0.0157445
k__Bacteria; p__Elusimicrobia;	0.000655182	0.000371667	0.000770802	0.000176613	0.661346	-0.000893169	0.000661928	0.684965
k__Bacteria; p__Fibrobacteres;	0.00138744	0.00100795	0	0	0.139927	-0.00111645	0.00389134	0.213572
k__Bacteria; p__JL-ETNP-Z39;	0.00119474	0.000769838	0	0	0.115008	-0.00071764	0.00310713	0.19461
k__Bacteria; p__Hydrogenedentes;	0.000770802	0.000176613	0.000423941	0.000240683	0.120792	-0.000149151	0.000842873	0.19461
k__Bacteria; p__Gracilibacteria;	0.000886422	0.000371667	0.00015416	0.000176613	0.0575729	-4.52869e-05	0.00150981	0.166961
k__Bacteria; p__Candidate_division_OP3;	0.00015416	0.000267014	7.70802e-05	0.000133507	0.685598	-0.000477694	0.000631854	0.685598
k__Bacteria; p__Deferribacteres;	0.000655182	0.000133507	0	0	0.0135599	0.000323532	0.000986831	0.0561769
k__Bacteria; p__TA06;	0.00015416	6.67534e-05	0.000231241	0.000231241	0.627764	-0.00060054	0.00044638	0.684965
k__Bacteria; p__Aerophobetes;	0.000385401	0.000133507	0	0	0.0377496	5.37517e-05	0.00071705	0.121637
k__Bacteria; p__Omnitrophica;	3.85401e-05	6.67534e-05	0	0	0.42265	-0.000127285	0.000204365	0.510702
Significance analysis: G2-pgr5 VS G1-pgr5
Taxa	avg(G1_P)	sd(G1_P)	avg(G2_P)	sd(G2_P)	p.value	interval lower	interval upper	q.values
k__Bacteria; p__Proteobacteria;	0.527036	0.0236444	0.437083	0.0414612	0.0432765	0.00494782	0.174957	0.18983
k__Bacteria; p__Bacteroidetes;	0.0916098	0.012099	0.0973523	0.0228616	0.725917	-0.0529261	0.0414411	0.750949
k__Bacteria; p__Cyanobacteria;	0.0111381	0.007056	0.130767	0.0731203	0.103901	-0.298953	0.0596962	0.222645
k__Bacteria; p__Acidobacteria;	0.0709909	0.0070642	0.0438586	0.00830242	0.0132446	0.00947993	0.0447845	0.132446
k__Bacteria; p__Planctomycetes;	0.053378	0.00796131	0.0471731	0.0106144	0.466692	-0.0157377	0.0281476	0.500027
k__Bacteria; p__Verrucomicrobia;	0.0233168	0.00805147	0.0332986	0.00427795	0.152809	-0.0265922	0.00662847	0.241278
k__Bacteria; p__Actinobacteria;	0.0093267	0.00702276	0.0280572	0.00893075	0.0491738	-0.0373488	-0.000112195	0.18983
k__Bacteria; p__Firmicutes;	0.000346861	0.000346861	0.0149921	0.00775116	0.081753	-0.033846	0.00455549	0.205161
k__Bacteria; p__Parcubacteria;	0.00273635	0.00127357	0.0168035	0.0090792	0.112608	-0.0360355	0.00790122	0.225217
k__Bacteria; p__Gemmatimonadetes;	0.0110225	0.00548963	0.00647474	0.00265927	0.290186	-0.00690605	0.0160015	0.378503
k__Bacteria; p__Nitrospirae;	0.011986	0.00175474	0.000578102	0.000529839	0.00461948	0.00746158	0.0153542	0.132446
k__Bacteria; p__Saccharibacteria;	0.0015416	0.000267014	0.0136432	0.016126	0.323294	-0.0521453	0.0279421	0.404118
k__Bacteria; p__Armatimonadetes;	0.00196555	0.00011562	0.0109068	0.00483167	0.0850114	-0.0209341	0.00305153	0.205161
k__Bacteria; p__TM6;	0.00728408	0.00172658	0.00169576	0.00134007	0.0130708	0.0019981	0.00917853	0.132446
k__Bacteria; p__Chloroflexi;	0.00724554	0.00380026	0.00235095	0.00118099	0.146062	-0.00361503	0.0134042	0.241278
k__Bacteria; p__Chlamydiae;	0.0070143	0.00611842	0	0	0.185468	-0.00818469	0.0222133	0.278202
k__Bacteria; p__Chlorobi;	0.00262073	0.000934548	0.000732262	0.000875463	0.0632767	-0.000167685	0.00394461	0.18983
k__Bacteria; p__SHA-109;	0.00107912	0.000636787	0.00238949	0.000996841	0.13994	-0.00334624	0.000725512	0.241278
k__Bacteria; p__Latescibacteria;	0.00331445	0.00179615	7.70802e-05	6.67534e-05	0.0889032	-0.00121583	0.00769057	0.205161
k__Bacteria; p__Elusimicrobia;	0.000578102	0.000231241	0.00316029	0.00101016	0.0415165	-0.00493657	-0.000227802	0.18983
k__Bacteria; p__Fibrobacteres;	0.00150306	0.000758173	0.000847882	0.000769838	0.352873	-0.001077	0.00238736	0.423447
k__Bacteria; p__JL-ETNP-Z39;	0.000847882	0.000371667	0	0	0.0584869	-7.53905e-05	0.00177115	0.18983
k__Bacteria; p__Hydrogenedentes;	0.000192701	6.67534e-05	0.000847882	0.000769838	0.277938	-0.00254775	0.00123738	0.378503
k__Bacteria; p__Gracilibacteria;	0.00107912	0.000333767	0.00015416	0.000133507	0.027732	0.000207558	0.00164237	0.18983
k__Bacteria; p__Candidate_division_OP3;	0	0	0.000423941	0.000176613	0.0532707	-0.000862672	1.47897e-05	0.18983
k__Bacteria; p__Deferribacteres;	0.000462481	0.000305903	0	0	0.120117	-0.000297423	0.00122239	0.22522
k__Bacteria; p__Candidate_division_SR1;	7.70802e-05	0.000133507	0.0013489	0.00137939	0.250644	-0.00465447	0.00211083	0.358062
k__Bacteria; p__TA06;	3.85401e-05	6.67534e-05	0.00015416	0.000176613	0.378531	-0.000498829	0.000267588	0.436766
k__Bacteria; p__Aerophobetes;	3.85401e-05	6.67534e-05	3.85401e-05	6.67534e-05	1	-0.000151327	0.000151327	1
k__Bacteria; p__Omnitrophica;	7.70802e-05	0.000133507	0	0	0.42265	-0.000254569	0.00040873	0.469611
Significance analysis: G3-pgr5 VS G1-pgr5
Taxa	avg(G1_P)	sd(G1_P)	avg(G3_P)	sd(G3_P)	p.value	interval lower	interval upper	q.values
k__Bacteria; p__Proteobacteria;	0.527036	0.0236444	0.510849	0.02903	0.49719	-0.0448116	0.0771853	0.554558
k__Bacteria; p__Bacteroidetes;	0.0916098	0.012099	0.144795	0.0131575	0.00685583	-0.0819175	-0.0244532	0.0511064
k__Bacteria; p__Cyanobacteria;	0.0111381	0.007056	0.0666358	0.018691	0.0243819	-0.0960609	-0.0149346	0.109815
k__Bacteria; p__Acidobacteria;	0.0709909	0.0070642	0.0194242	0.0031685	0.00199987	0.0366605	0.0664728	0.0289981
k__Bacteria; p__Planctomycetes;	0.053378	0.00796131	0.0258989	0.00171102	0.0227658	0.0088017	0.0461565	0.109815
k__Bacteria; p__Verrucomicrobia;	0.0233168	0.00805147	0.0460169	0.0026668	0.0295221	-0.0405512	-0.00484904	0.109815
k__Bacteria; p__Actinobacteria;	0.0093267	0.00702276	0.00901838	0.0014441	0.946933	-0.0162374	0.016854	0.946933
k__Bacteria; p__Firmicutes;	0.000346861	0.000346861	0.0137588	0.00783919	0.0972183	-0.032832	0.00600806	0.176208
k__Bacteria; p__Parcubacteria;	0.00273635	0.00127357	0.00647474	0.00261874	0.115866	-0.00919929	0.00172251	0.183337
k__Bacteria; p__Gemmatimonadetes;	0.0110225	0.00548963	0.00396963	0.000883065	0.152866	-0.00612858	0.0202343	0.221655
k__Bacteria; p__Nitrospirae;	0.011986	0.00175474	3.85401e-05	6.67534e-05	0.00704915	0.00759731	0.0162976	0.0511064
k__Bacteria; p__Saccharibacteria;	0.0015416	0.000267014	0.010136	0.00457005	0.0822271	-0.0198929	0.00270397	0.165339
k__Bacteria; p__Armatimonadetes;	0.00196555	0.00011562	0.00616642	0.000333767	0.000788724	-0.00493555	-0.00346619	0.022873
k__Bacteria; p__TM6;	0.00728408	0.00172658	0.00215825	0.000406045	0.0302939	0.00111367	0.009138	0.109815
k__Bacteria; p__Chloroflexi;	0.00724554	0.00380026	0.00100204	0.000133507	0.104313	-0.00318044	0.0156674	0.177945
k__Bacteria; p__Chlamydiae;	0.0070143	0.00611842	0	0	0.185468	-0.00818469	0.0222133	0.256123
k__Bacteria; p__Chlorobi;	0.00262073	0.000934548	0.000655182	0.000176613	0.0631401	-0.000252555	0.00418365	0.165339
k__Bacteria; p__SHA-109;	0.00107912	0.000636787	0.00304467	0.0010928	0.0688931	-0.00420296	0.000271873	0.165339
k__Bacteria; p__Latescibacteria;	0.00331445	0.00179615	0	0	0.0855203	-0.00114744	0.00777633	0.165339
k__Bacteria; p__Elusimicrobia;	0.000578102	0.000231241	0.000462481	0.000231241	0.573392	-0.000408592	0.000639833	0.593871
k__Bacteria; p__Fibrobacteres;	0.00150306	0.000758173	3.85401e-05	6.67534e-05	0.0777966	-0.000398776	0.00332782	0.165339
k__Bacteria; p__JL-ETNP-Z39;	0.000847882	0.000371667	0	0	0.0584869	-7.53905e-05	0.00177115	0.165339
k__Bacteria; p__Hydrogenedentes;	0.000192701	6.67534e-05	0.000423941	0.000240683	0.233464	-0.000779133	0.000316651	0.307748
k__Bacteria; p__Gracilibacteria;	0.00107912	0.000333767	0.000346861	0.000231241	0.0414893	4.84324e-05	0.00141609	0.133688
k__Bacteria; p__Deferribacteres;	0.000462481	0.000305903	0	0	0.120117	-0.000297423	0.00122239	0.183337
k__Bacteria; p__Candidate_division_SR1;	7.70802e-05	0.000133507	0	0	0.42265	-0.000254569	0.00040873	0.490274
k__Bacteria; p__TA06;	3.85401e-05	6.67534e-05	7.70802e-05	6.67534e-05	0.518519	-0.000189867	0.000112787	0.556927
k__Bacteria; p__Aerophobetes;	3.85401e-05	6.67534e-05	0	0	0.42265	-0.000127285	0.000204365	0.490274
k__Bacteria; p__Omnitrophica;	7.70802e-05	0.000133507	0	0	0.42265	-0.000254569	0.00040873	0.490274
