# Supplementary material for: Rhizosphere microorganisms can influence the timing of plant flowering
Source: Microbiome. 2018 Dec 26;6:231. doi: 10.1186/s40168-018-0615-0 (PMC6307273; doi:10.1186/s40168-018-0615-0)
Supplement: Supplementary file 3 — Taxonomy (relative abundance) of rhizosphere microorganisms at the genus level. (XLSX 46 kb) [file 40168_2018_615_MOESM3_ESM.xlsx]

## Sheet: otu_table.g.relative
	G1-Wt			G1-pgr5			G2-Wt			G2-pgr5			G3-Wt			G3-pgr5
Taxonomy (genus)	G1_C1	G1_C2	G1_C3	G1_P1	G1_P2	G1_P3	G2_C1	G2_C2	G2_C3	G2_P1	G2_P2	G2_P3	G3_C1	G3_C2	G3_C3	G3_P1	G3_P2	G3_P3	Tax_detail
Pseudomonas	0.0859059	0.0662504	0.0668285	0.0711065	0.0302925	0.0517979	0.071569	0.0573477	0.0825529	0.037461	0.0701815	0.0305238	0.0704128	0.148456	0.0959649	0.106486	0.105446	0.109839	k__Bacteria; p__Proteobacteria; c__Gammaproteobacteria; o__Pseudomonadales; f__Pseudomonadaceae; g__Pseudomonas;
Flavobacterium	0.0161868	0.0208117	0.0175743	0.0183836	0.021621	0.0213898	0.0276333	0.0261302	0.0361892	0.0378078	0.0226616	0.0135276	0.0936524	0.0645161	0.0771187	0.0804717	0.0750376	0.0780437	k__Bacteria; p__Bacteroidetes; c__Flavobacteriia; o__Flavobacteriales; f__Flavobacteriaceae; g__Flavobacterium;
Methylotenera	0.00254365	0.00127182	0.00138744	0.000578102	0.000346861	0.000693722	0.00011562	0.000231241	0.00011562	0.00011562	0	0.00127182	0.00011562	0.000693722	0.000693722	0	0.00011562	0.000231241	k__Bacteria; p__Proteobacteria; c__Betaproteobacteria; o__Methylophilales; f__Methylophilaceae; g__Methylotenera;
Sphingomonas	0.0352642	0.0376922	0.0348017	0.048098	0.0299457	0.0315643	0.0164181	0.0128339	0.0172274	0.0141057	0.013412	0.00601226	0.00647474	0.00809342	0.0073997	0.00716846	0.0104058	0.00670598	k__Bacteria; p__Proteobacteria; c__Alphaproteobacteria; o__Sphingomonadales; f__Sphingomonadaceae; g__Sphingomonas;
Rhizobium	0.00659036	0.00427795	0.00774656	0.00439357	0.00878714	0.0073997	0.011562	0.00763094	0.0130651	0.0156087	0.0190773	0.0184992	0.0372297	0.0180368	0.0269395	0.0304081	0.0304081	0.0282114	k__Bacteria; p__Proteobacteria; c__Alphaproteobacteria; o__Rhizobiales; f__Rhizobiaceae; g__Rhizobium;
Hirschia	0.00890276	0.00705284	0.00693722	0.009134	0.00786218	0.00890276	0.0160712	0.00959649	0.0171118	0.0110995	0.0320268	0.0159556	0.0163025	0.019193	0.0230084	0.0169962	0.0200023	0.0161868	k__Bacteria; p__Proteobacteria; c__Alphaproteobacteria; o__Caulobacterales; f__Hyphomonadaceae; g__Hirschia;
Bdellovibrio	0.00450919	0.00566539	0.00416233	0.0017343	0.00323737	0.00300613	0.0196555	0.0183836	0.0163025	0.0168806	0.0193086	0.0105214	0.0250896	0.0248584	0.0107527	0.018268	0.0184992	0.0287895	k__Bacteria; p__Proteobacteria; c__Deltaproteobacteria; o__Bdellovibrionales; f__Bdellovibrionaceae; g__Bdellovibrio;
Ensifer	0.00982773	0.00693722	0.00982773	0.00300613	0.00948086	0.00786218	0.010059	0.0129495	0.0110995	0.009134	0.0109839	0.0105214	0.0262458	0.0127182	0.0138744	0.0135276	0.0150306	0.0143369	k__Bacteria; p__Proteobacteria; c__Alphaproteobacteria; o__Rhizobiales; f__Rhizobiaceae; g__Ensifer;
Sphingopyxis	0.0104058	0.0126026	0.00728408	0.0202336	0.0106371	0.0105214	0.0105214	0.00716846	0.00890276	0.00901838	0.00959649	0.00462481	0.0164181	0.0113308	0.00959649	0.0104058	0.0174587	0.0141057	k__Bacteria; p__Proteobacteria; c__Alphaproteobacteria; o__Sphingomonadales; f__Sphingomonadaceae; g__Sphingopyxis;
Massilia	0.0068216	0.00659036	0.00312175	0.00497167	0.00601226	0.00601226	0.00844028	0.0113308	0.0131807	0.0130651	0.0102902	0.00844028	0.0142213	0.0154931	0.00786218	0.00589664	0.00867152	0.0120245	k__Bacteria; p__Proteobacteria; c__Betaproteobacteria; o__Burkholderiales; f__Oxalobacteraceae; g__Massilia;
Bryobacter	0.00601226	0.0085559	0.0062435	0.011562	0.00554977	0.0079778	0.0194242	0.00982773	0.0154931	0.00971211	0.0165337	0.00924962	0.00543415	0.00474043	0.00520291	0.00346861	0.00508729	0.00531853	k__Bacteria; p__Acidobacteria; c__Acidobacteria; o__Acidobacteria_(Subgroup_3); f__Unknown; g__Bryobacter;
Novosphingobium	0.00971211	0.01584	0.0110995	0.0166493	0.00994335	0.0113308	0.00578102	0.0068216	0.010059	0.00578102	0.00520291	0.00300613	0.00948086	0.00554977	0.00774656	0.00635912	0.0085559	0.00751532	k__Bacteria; p__Proteobacteria; c__Alphaproteobacteria; o__Sphingomonadales; f__Sphingomonadaceae; g__Novosphingobium;
Bacillus	0.000809342	0.00011562	0.00011562	0	0.000462481	0.000346861	0.00763094	0.00578102	0.0128339	0.012487	0.00404671	0.00474043	0.0430108	0.033183	0.0114464	0.0105214	0.00474043	0.0141057	k__Bacteria; p__Firmicutes; c__Bacilli; o__Bacillales; f__Bacillaceae; g__Bacillus;
Halomonas	0.000924962	0.000462481	0.000809342	0.000462481	0.000578102	0.000231241	0.0302925	0.00404671	0.0179211	0.00404671	0.0109839	0.00300613	0.0200023	0.0106371	0.0180368	0.0141057	0.0146838	0.00612788	k__Bacteria; p__Proteobacteria; c__Gammaproteobacteria; o__Oceanospirillales; f__Halomonadaceae; g__Halomonas;
Rhizomicrobium	0.00936524	0.009134	0.00901838	0.00404671	0.0120245	0.0139901	0.00820904	0.00497167	0.00670598	0.00578102	0.0105214	0.0079778	0.00693722	0.00751532	0.00774656	0.00670598	0.010059	0.00867152	k__Bacteria; p__Proteobacteria; c__Alphaproteobacteria; o__Rhizobiales; f__Unknown; g__Rhizomicrobium;
Opitutus	0.0079778	0.00716846	0.00763094	0.00150306	0.0127182	0.0104058	0.00474043	0.00751532	0.00566539	0.0112152	0.0117933	0.0114464	0.00404671	0.00531853	0.00901838	0.010059	0.00901838	0.00982773	k__Bacteria; p__Verrucomicrobia; c__Opitutae; o__Opitutales; f__Opitutaceae; g__Opitutus;
Devosia	0.00763094	0.00994335	0.00832466	0.00820904	0.00786218	0.0113308	0.00462481	0.00589664	0.00462481	0.00543415	0.0119089	0.013412	0.00936524	0.00774656	0.00716846	0.00716846	0.00497167	0.00647474	k__Bacteria; p__Proteobacteria; c__Alphaproteobacteria; o__Rhizobiales; f__Hyphomicrobiaceae; g__Devosia;
Caulobacter	0.00844028	0.0104058	0.00936524	0.00358423	0.00520291	0.0085559	0.00774656	0.0068216	0.00820904	0.0123714	0.0112152	0.00439357	0.0114464	0.0068216	0.00497167	0.00867152	0.00959649	0.00647474	k__Bacteria; p__Proteobacteria; c__Alphaproteobacteria; o__Caulobacterales; f__Caulobacteraceae; g__Caulobacter;
Woodsholea	0.00705284	0.00612788	0.00578102	0.00578102	0.0085559	0.00786218	0.0152619	0.00381547	0.0112152	0.00485605	0.00971211	0.00994335	0.00265927	0.00369985	0.00404671	0.00647474	0.00554977	0.00416233	k__Bacteria; p__Proteobacteria; c__Alphaproteobacteria; o__Caulobacterales; f__Hyphomonadaceae; g__Woodsholea;
Pedosphaera	0.00011562	0.000231241	0.000462481	0	0.000578102	0.000346861	0.00369985	0.00277489	0.00242803	0.00219679	0.00219679	0.00601226	0.00659036	0.0128339	0.0238178	0.0174587	0.0234709	0.0193086	k__Bacteria; p__Verrucomicrobia; c__OPB35_soil_group; o__Unknown; f__Unknown; g__Pedosphaera;
Gemmata	0.00647474	0.00705284	0.00404671	0.0068216	0.00520291	0.00358423	0.00462481	0.00393109	0.00578102	0.00323737	0.00612788	0.00832466	0.00994335	0.00844028	0.00254365	0.00543415	0.00497167	0.00393109	k__Bacteria; p__Planctomycetes; c__Planctomycetacia; o__Planctomycetales; f__Planctomycetaceae; g__Gemmata;
Ramlibacter	0.00948086	0.00890276	0.00774656	0.00948086	0.0116777	0.00982773	0.00208117	0.00242803	0.00265927	0.00358423	0.00728408	0.00774656	0.00670598	0.00450919	0.00450919	0.00635912	0.00820904	0.00508729	k__Bacteria; p__Proteobacteria; c__Betaproteobacteria; o__Burkholderiales; f__Comamonadaceae; g__Ramlibacter;
Planctomyces	0.00601226	0.00901838	0.00763094	0.00728408	0.00659036	0.00647474	0.00647474	0.00774656	0.00485605	0.00508729	0.00774656	0.00647474	0.00439357	0.00323737	0.00416233	0.00612788	0.00450919	0.00531853	k__Bacteria; p__Planctomycetes; c__Planctomycetacia; o__Planctomycetales; f__Planctomycetaceae; g__Planctomyces;
Phenylobacterium	0.00439357	0.00531853	0.00404671	0.00485605	0.00474043	0.00474043	0.00531853	0.0085559	0.0079778	0.00890276	0.00485605	0.00381547	0.00959649	0.00878714	0.00381547	0.00716846	0.0101746	0.00531853	k__Bacteria; p__Proteobacteria; c__Alphaproteobacteria; o__Caulobacterales; f__Caulobacteraceae; g__Phenylobacterium;
Reyranella	0.00601226	0.0073997	0.00763094	0.0068216	0.00705284	0.00751532	0.0062435	0.00404671	0.00578102	0.00982773	0.00531853	0.00601226	0.00369985	0.00381547	0.00416233	0.00265927	0.00369985	0.00358423	k__Bacteria; p__Proteobacteria; c__Alphaproteobacteria; o__Rhodospirillales; f__Unknown; g__Reyranella;
Methylophilus	0.00358423	0.00936524	0.00728408	0.00127182	0.00381547	0.0186149	0.00878714	0.0113308	0.00474043	0.00508729	0.00254365	0.00289051	0.00208117	0.00358423	0.0062435	0.00462481	0.0079778	0.00878714	k__Bacteria; p__Proteobacteria; c__Betaproteobacteria; o__Methylophilales; f__Methylophilaceae; g__Methylophilus;
Terrimonas	0.00497167	0.00474043	0.00531853	0.00184992	0.00254365	0.00289051	0.00554977	0.00312175	0.00439357	0.00566539	0.00959649	0.00497167	0.000578102	0.0011562	0.00196555	0.0151463	0.0154931	0.0068216	k__Bacteria; p__Bacteroidetes; c__Sphingobacteriia; o__Sphingobacteriales; f__Chitinophagaceae; g__Terrimonas;
Brevundimonas	0.00254365	0.00208117	0.00381547	0.0017343	0.00138744	0.00208117	0.0105214	0.0130651	0.00786218	0.0164181	0.0102902	0.00358423	0.00890276	0.00439357	0.00312175	0.00323737	0.00520291	0.00601226	k__Bacteria; p__Proteobacteria; c__Alphaproteobacteria; o__Caulobacterales; f__Caulobacteraceae; g__Brevundimonas;
Pirellula	0.00554977	0.00901838	0.0068216	0.00786218	0.0068216	0.00589664	0.0136432	0.00196555	0.00289051	0.00497167	0.00809342	0.00358423	0.00138744	0.000924962	0.00184992	0.0017343	0.000809342	0.0011562	k__Bacteria; p__Planctomycetes; c__Planctomycetacia; o__Planctomycetales; f__Planctomycetaceae; g__Pirellula;
Bradyrhizobium	0.00959649	0.00670598	0.0073997	0.00728408	0.00774656	0.00994335	0.00416233	0.00659036	0.00416233	0.00508729	0.00323737	0.00381547	0.00427795	0.00150306	0.0011562	0.00231241	0.00289051	0.00277489	k__Bacteria; p__Proteobacteria; c__Alphaproteobacteria; o__Rhizobiales; f__Bradyrhizobiaceae; g__Bradyrhizobium;
Pir4_lineage	0.00578102	0.00612788	0.00693722	0.00485605	0.00497167	0.00231241	0.00427795	0.00462481	0.00277489	0.00531853	0.00543415	0.00450919	0.0068216	0.00520291	0.00335299	0.00335299	0.00427795	0.00381547	k__Bacteria; p__Planctomycetes; c__Planctomycetacia; o__Planctomycetales; f__Planctomycetaceae; g__Pir4_lineage;
Nitrospira	0.00820904	0.00994335	0.00820904	0.00820904	0.00890276	0.00601226	0.000924962	0.000578102	0.0011562	0.000462481	0.000924962	0.00011562	0	0	0	0	0.00011562	0	k__Bacteria; p__Nitrospirae; c__Nitrospira; o__Nitrospirales; f__Nitrospiraceae; g__Nitrospira;
Cupriavidus	0.0062435	0.00612788	0.00416233	0.00647474	0.00474043	0.00381547	0.00358423	0.00404671	0.00450919	0.00450919	0.00427795	0.00474043	0.00497167	0.00659036	0.00231241	0.00670598	0.00543415	0.00508729	k__Bacteria; p__Proteobacteria; c__Betaproteobacteria; o__Burkholderiales; f__Burkholderiaceae; g__Cupriavidus;
Phaeodactylibacter	0.000231241	0.00011562	0	0	0.000462481	0.000231241	0.0204648	0.00647474	0.0068216	0.00381547	0.00219679	0.000693722	0.00670598	0.00381547	0.00786218	0.0110995	0.0105214	0.00705284	k__Bacteria; p__Bacteroidetes; c__Sphingobacteriia; o__Sphingobacteriales; f__Saprospiraceae; g__Phaeodactylibacter;
Comamonas	0.00670598	0.0068216	0.00716846	0.00589664	0.00439357	0.00589664	0.00335299	0.00277489	0.00381547	0.00150306	0.00277489	0.00277489	0.00508729	0.00346861	0.00335299	0.00277489	0.00404671	0.00393109	k__Bacteria; p__Proteobacteria; c__Betaproteobacteria; o__Burkholderiales; f__Comamonadaceae; g__Comamonas;
Chthoniobacter	0.00219679	0.00138744	0.00242803	0.0011562	0.00138744	0.00208117	0.00705284	0.00439357	0.00554977	0.00196555	0.00393109	0.00184992	0.00901838	0.0112152	0.00659036	0.00647474	0.00635912	0.00728408	k__Bacteria; p__Verrucomicrobia; c__Spartobacteria; o__Chthoniobacterales; f__Chthoniobacteraceae; g__Chthoniobacter;
Mucilaginibacter	0.000924962	0.00011562	0.000578102	0	0	0.000578102	0.00508729	0.0062435	0.00948086	0.0152619	0.00277489	0.00474043	0.00589664	0.00693722	0.00716846	0.00543415	0.00427795	0.00474043	k__Bacteria; p__Bacteroidetes; c__Sphingobacteriia; o__Sphingobacteriales; f__Sphingobacteriaceae; g__Mucilaginibacter;
Variibacter	0.00265927	0.00485605	0.00265927	0.00474043	0.00543415	0.00265927	0.00404671	0.00474043	0.00508729	0.00774656	0.00844028	0.00543415	0.00300613	0.00231241	0.00104058	0.00161868	0.00161868	0.00300613	k__Bacteria; p__Proteobacteria; c__Alphaproteobacteria; o__Rhizobiales; f__Xanthobacteraceae; g__Variibacter;
Sphingobium	0.00462481	0.0122558	0.00427795	0.00335299	0.00150306	0.00335299	0.00578102	0.00150306	0.00520291	0.00242803	0.00127182	0.000924962	0.00578102	0.00138744	0.00393109	0.00300613	0.00474043	0.00196555	k__Bacteria; p__Proteobacteria; c__Alphaproteobacteria; o__Sphingomonadales; f__Sphingomonadaceae; g__Sphingobium;
Solimonas	0.00138744	0.00219679	0.00208117	0.000693722	0.00011562	0.000578102	0.00601226	0.00497167	0.00450919	0.010059	0.00381547	0.00196555	0.00485605	0.00138744	0.00312175	0.00404671	0.00508729	0.00543415	k__Bacteria; p__Proteobacteria; c__Gammaproteobacteria; o__Xanthomonadales; f__Solimonadaceae; g__Solimonas;
Candidatus_Solibacter	0.0011562	0.0011562	0.00208117	0.0017343	0.00127182	0.00219679	0.00369985	0.00323737	0.00531853	0.00462481	0.00393109	0.00358423	0.00381547	0.00497167	0.00612788	0.00196555	0.00358423	0.00254365	k__Bacteria; p__Acidobacteria; c__Acidobacteria; o__Acidobacteria_(Subgroup_3); f__Unknown; g__Candidatus_Solibacter;
Paenibacillus	0.000578102	0.000231241	0.00011562	0	0.00011562	0	0.00265927	0.0068216	0.00566539	0.00809342	0.0017343	0.00231241	0.0142213	0.0068216	0.00184992	0.00138744	0.0017343	0.00693722	k__Bacteria; p__Firmicutes; c__Bacilli; o__Bacillales; f__Paenibacillaceae; g__Paenibacillus;
Ohtaekwangia	0.00381547	0.00416233	0.00300613	0.0017343	0.00404671	0.00358423	0.00404671	0.00242803	0.00508729	0.00543415	0.00520291	0.00520291	0.000462481	0.000924962	0.00231241	0.00150306	0.00208117	0.00150306	k__Bacteria; p__Bacteroidetes; c__Cytophagia; o__Cytophagales; f__Cytophagaceae; g__Ohtaekwangia;
Pedobacter	0.000809342	0.00127182	0.00231241	0.000578102	0.00127182	0.00208117	0.00612788	0.000462481	0.00184992	0.00346861	0.000924962	0.00184992	0.0079778	0.00254365	0.00566539	0.00393109	0.00554977	0.00462481	k__Bacteria; p__Bacteroidetes; c__Sphingobacteriia; o__Sphingobacteriales; f__Sphingobacteriaceae; g__Pedobacter;
Chitinophaga	0.00520291	0.00531853	0.00520291	0.00277489	0.00462481	0.00531853	0.0011562	0.00265927	0.00289051	0.00277489	0.000693722	0.00150306	0.00300613	0.00208117	0.00254365	0.00393109	0.00277489	0.00127182	k__Bacteria; p__Bacteroidetes; c__Sphingobacteriia; o__Sphingobacteriales; f__Chitinophagaceae; g__Chitinophaga;
Pseudolabrys	0.000231241	0.000346861	0.000346861	0	0.000346861	0.00011562	0.00300613	0.00474043	0.00312175	0.00647474	0.00346861	0.00601226	0.00462481	0.00520291	0.00543415	0.00601226	0.00404671	0.00312175	k__Bacteria; p__Proteobacteria; c__Alphaproteobacteria; o__Rhizobiales; f__Xanthobacteraceae; g__Pseudolabrys;
Hyphomicrobium	0.00254365	0.00381547	0.00289051	0.00254365	0.00254365	0.00242803	0.00254365	0.00705284	0.00208117	0.00474043	0.00277489	0.00416233	0.00161868	0.0017343	0.000693722	0.00184992	0.00150306	0.00254365	k__Bacteria; p__Proteobacteria; c__Alphaproteobacteria; o__Rhizobiales; f__Hyphomicrobiaceae; g__Hyphomicrobium;
Perlucidibaca	0.000924962	0.000693722	0.000462481	0.000462481	0.00219679	0.000924962	0.00346861	0.000809342	0.00566539	0.00161868	0.00369985	0.00242803	0.00358423	0.00543415	0.00508729	0.00427795	0.00693722	0.0073997	k__Bacteria; p__Proteobacteria; c__Gammaproteobacteria; o__Pseudomonadales; f__Moraxellaceae; g__Perlucidibaca;
Blastocatella	0.00670598	0.00497167	0.00427795	0.00508729	0.00358423	0.00393109	0.00208117	0.00184992	0.000924962	0.00219679	0.000924962	0.000462481	0.000924962	0.000462481	0.00127182	0.000578102	0.000462481	0.00161868	k__Bacteria; p__Acidobacteria; c__Acidobacteria; o__Acidobacteria_(Subgroup_4); f__Unknown; g__Blastocatella;
Limnohabitans	0.000693722	0.000693722	0.000578102	0.000346861	0.000578102	0.000693722	0.00277489	0.00670598	0.00381547	0.0017343	0.000693722	0.00219679	0.00832466	0.00381547	0.00520291	0.00497167	0.00497167	0.00393109	k__Bacteria; p__Proteobacteria; c__Betaproteobacteria; o__Burkholderiales; f__Comamonadaceae; g__Limnohabitans;
Methylobacillus	0.00427795	0.00462481	0.00416233	0.00138744	0.0017343	0.00127182	0.000578102	0.00462481	0.00138744	0.000578102	0.000346861	0.00520291	0.0017343	0.00416233	0.00543415	0.00439357	0.00346861	0.00300613	k__Bacteria; p__Proteobacteria; c__Betaproteobacteria; o__Methylophilales; f__Methylophilaceae; g__Methylobacillus;
Azospirillum	0.000231241	0.000924962	0.000346861	0.00011562	0.000231241	0.00138744	0.00346861	0.00300613	0.00231241	0.00196555	0.00231241	0.0085559	0.00485605	0.00300613	0.00335299	0.00369985	0.00693722	0.00497167	k__Bacteria; p__Proteobacteria; c__Alphaproteobacteria; o__Rhodospirillales; f__Rhodospirillaceae; g__Azospirillum;
Enterobacter	0.00161868	0.000809342	0.0011562	0.000462481	0.000462481	0.000693722	0.00231241	0.00196555	0.00277489	0.00254365	0.00104058	0.00104058	0.00612788	0.00786218	0.00647474	0.00520291	0.00439357	0.00323737	k__Bacteria; p__Proteobacteria; c__Gammaproteobacteria; o__Enterobacteriales; f__Enterobacteriaceae; g__Enterobacter;
Sediminibacterium	0.000462481	0.000809342	0.00011562	0	0.00011562	0.000578102	0.00161868	0.00150306	0.00416233	0.00520291	0.00901838	0.0105214	0.000578102	0.00300613	0.00265927	0.00416233	0.00254365	0.00242803	k__Bacteria; p__Bacteroidetes; c__Sphingobacteriia; o__Sphingobacteriales; f__Chitinophagaceae; g__Sediminibacterium;
Erythrobacter	0.00323737	0.00393109	0.00323737	0.00404671	0.00462481	0.00427795	0.00138744	0.00150306	0.00242803	0.00277489	0.000924962	0.00127182	0.00104058	0.000924962	0.00150306	0.000693722	0.00150306	0.00161868	k__Bacteria; p__Proteobacteria; c__Alphaproteobacteria; o__Sphingomonadales; f__Erythrobacteraceae; g__Erythrobacter;
Dongia	0.00231241	0.00312175	0.00138744	0.00127182	0.0017343	0.00219679	0.00497167	0.00312175	0.00381547	0.00323737	0.00589664	0.00462481	0.000809342	0.00196555	0.0011562	0.0011562	0.00127182	0.00184992	k__Bacteria; p__Proteobacteria; c__Alphaproteobacteria; o__Rhodospirillales; f__Rhodospirillaceae; g__Dongia;
Mesorhizobium	0.00277489	0.00242803	0.00254365	0.0017343	0.00242803	0.00323737	0.00254365	0.00393109	0.000809342	0.00208117	0.00231241	0.00335299	0.00312175	0.000809342	0.00196555	0.0017343	0.00161868	0.00138744	k__Bacteria; p__Proteobacteria; c__Alphaproteobacteria; o__Rhizobiales; f__Phyllobacteriaceae; g__Mesorhizobium;
Azotobacter	0.00728408	0.00520291	0.00693722	0.0073997	0.00404671	0.0068216	0.00011562	0	0.000346861	0	0	0	0.00011562	0	0.000462481	0.000231241	0.000231241	0.00011562	k__Bacteria; p__Proteobacteria; c__Gammaproteobacteria; o__Pseudomonadales; f__Pseudomonadaceae; g__Azotobacter;
Parvibaculum	0	0	0.00011562	0	0	0	0.000693722	0.00219679	0.00138744	0.000462481	0.000809342	0.000578102	0.00705284	0.00497167	0.00612788	0.00485605	0.00670598	0.00566539	k__Bacteria; p__Proteobacteria; c__Alphaproteobacteria; o__Rhizobiales; f__Rhodobiaceae; g__Parvibaculum;
Aminobacter	0.00104058	0.000809342	0.00138744	0.000924962	0.0017343	0.00161868	0.00150306	0.00242803	0.00231241	0.00335299	0.00219679	0.00404671	0.00312175	0.00196555	0.00184992	0.00358423	0.00219679	0.00300613	k__Bacteria; p__Proteobacteria; c__Alphaproteobacteria; o__Rhizobiales; f__Phyllobacteriaceae; g__Aminobacter;
Nordella	0.00277489	0.00323737	0.00196555	0.00196555	0.00312175	0.00184992	0.00208117	0.00150306	0.00219679	0.0017343	0.000924962	0.0011562	0.000809342	0.00138744	0.00138744	0.000578102	0.000693722	0.00196555	k__Bacteria; p__Proteobacteria; c__Alphaproteobacteria; o__Rhizobiales; f__Unknown; g__Nordella;
Bosea	0.0011562	0.00138744	0.00127182	0.000809342	0.0011562	0.00104058	0.00138744	0.00300613	0.00208117	0.00277489	0.00369985	0.00358423	0.00381547	0.00196555	0.00231241	0.00150306	0.00184992	0.00208117	k__Bacteria; p__Proteobacteria; c__Alphaproteobacteria; o__Rhizobiales; f__Bradyrhizobiaceae; g__Bosea;
Flavisolibacter	0.00369985	0.00439357	0.00393109	0.00543415	0.00450919	0.00439357	0.00127182	0.000231241	0	0.000693722	0.000693722	0.00011562	0.000693722	0	0.000578102	0.000346861	0.000346861	0.000809342	k__Bacteria; p__Bacteroidetes; c__Sphingobacteriia; o__Sphingobacteriales; f__Chitinophagaceae; g__Flavisolibacter;
Fluviicola	0.000924962	0.00184992	0.00219679	0.000462481	0.00138744	0.0017343	0.00011562	0.000693722	0.00011562	0.000693722	0	0.00150306	0.00161868	0.00208117	0.00369985	0.00485605	0.00404671	0.00208117	k__Bacteria; p__Bacteroidetes; c__Flavobacteriia; o__Flavobacteriales; f__Cryomorphaceae; g__Fluviicola;
Gemmatimonas	0.0017343	0.00184992	0.00184992	0.000346861	0.00104058	0.00184992	0.00323737	0.000693722	0.00138744	0.00184992	0.00219679	0.00346861	0.00231241	0.00196555	0.00127182	0.00289051	0.00219679	0.00127182	k__Bacteria; p__Gemmatimonadetes; c__Gemmatimonadetes; o__Gemmatimonadales; f__Gemmatimonadaceae; g__Gemmatimonas;
Alkanibacter	0	0	0.00011562	0.000231241	0	0.00011562	0.00381547	0.00450919	0.00312175	0.00289051	0.000578102	0	0.00242803	0.00381547	0.00346861	0.00231241	0.00242803	0.00289051	k__Bacteria; p__Proteobacteria; c__Gammaproteobacteria; o__Xanthomonadales; f__Nevskiaceae; g__Alkanibacter;
Arenimonas	0.00265927	0.00184992	0.00208117	0.00104058	0.00150306	0.0011562	0.00161868	0.00231241	0.00150306	0.00265927	0.00277489	0.00161868	0.000578102	0.000462481	0.0011562	0.0017343	0.000578102	0.00127182	k__Bacteria; p__Proteobacteria; c__Gammaproteobacteria; o__Xanthomonadales; f__Xanthomonadaceae; g__Arenimonas;
Acidovorax	0.00381547	0.00497167	0.00300613	0.00231241	0.00184992	0.00323737	0.000578102	0.00127182	0.000809342	0.000924962	0.00289051	0.00150306	0.000924962	0.00127182	0.000346861	0.000231241	0.000809342	0.00127182	k__Bacteria; p__Proteobacteria; c__Betaproteobacteria; o__Burkholderiales; f__Comamonadaceae; g__Acidovorax;
Achromobacter	0.00011562	0.000346861	0.00104058	0.000231241	0	0.00011562	0.000578102	0.00208117	0.000578102	0.000693722	0.0017343	0.00104058	0.00589664	0.00312175	0.00312175	0.00219679	0.00508729	0.00416233	k__Bacteria; p__Proteobacteria; c__Betaproteobacteria; o__Burkholderiales; f__Alcaligenaceae; g__Achromobacter;
Delftia	0.000578102	0.000346861	0.000578102	0.000462481	0.00011562	0.000346861	0.000462481	0.00231241	0.00150306	0.00127182	0.00312175	0.00300613	0.00312175	0.00358423	0.00265927	0.00381547	0.00254365	0.00208117	k__Bacteria; p__Proteobacteria; c__Betaproteobacteria; o__Burkholderiales; f__Comamonadaceae; g__Delftia;
Ferruginibacter	0.00184992	0.000693722	0.0017343	0.00150306	0.00104058	0.0011562	0.00242803	0.000693722	0.0011562	0.000924962	0.00763094	0.00104058	0.00161868	0.000924962	0.0017343	0.000231241	0.000809342	0.000346861	k__Bacteria; p__Bacteroidetes; c__Sphingobacteriia; o__Sphingobacteriales; f__Chitinophagaceae; g__Ferruginibacter;
Asticcacaulis	0.00138744	0.0017343	0.00231241	0.000578102	0.000809342	0.0011562	0.00289051	0.00127182	0.00254365	0.00427795	0.00289051	0.000809342	0.00104058	0.000578102	0.000809342	0.00208117	0.00231241	0.000809342	k__Bacteria; p__Proteobacteria; c__Alphaproteobacteria; o__Caulobacterales; f__Caulobacteraceae; g__Asticcacaulis;
AKYG587	0.00208117	0.00219679	0.00231241	0.00289051	0.00346861	0.00242803	0.000346861	0.00011562	0.000231241	0.00011562	0.000462481	0.00011562	0	0.000231241	0.00011562	0	0	0	k__Bacteria; p__Planctomycetes; c__Phycisphaerae; o__Phycisphaerales; f__Phycisphaeraceae; g__AKYG587;
Lysinimonas	0.00011562	0	0.000231241	0.00011562	0.000578102	0.00011562	0.00219679	0.00196555	0.00231241	0.00242803	0.00393109	0.00277489	0.00300613	0.00150306	0.00196555	0.00254365	0.00150306	0.00127182	k__Bacteria; p__Actinobacteria; c__Actinobacteria; o__Micrococcales; f__Microbacteriaceae; g__Lysinimonas;
Kaistia	0.000231241	0	0	0	0	0.000693722	0.000809342	0.00104058	0.00127182	0.000924962	0.00104058	0.000346861	0.00601226	0.00346861	0.00312175	0.00312175	0.00358423	0.00312175	k__Bacteria; p__Proteobacteria; c__Alphaproteobacteria; o__Rhizobiales; f__Rhizobiaceae; g__Kaistia;
Pedomicrobium	0.00323737	0.00184992	0.00196555	0.00138744	0.00231241	0.00242803	0.00127182	0.00150306	0.0017343	0.00196555	0.00242803	0.0017343	0	0.000346861	0.000346861	0.00011562	0.000231241	0.000346861	k__Bacteria; p__Proteobacteria; c__Alphaproteobacteria; o__Rhizobiales; f__Hyphomicrobiaceae; g__Pedomicrobium;
Haliangium	0.00323737	0.00335299	0.00161868	0.00265927	0.00485605	0.00254365	0.000693722	0.000924962	0.000693722	0.00138744	0.0017343	0.000809342	0	0.00011562	0.000462481	0.000346861	0.000231241	0.00011562	k__Bacteria; p__Proteobacteria; c__Deltaproteobacteria; o__Myxococcales; f__Haliangiaceae; g__Haliangium;
Candidatus_Protochlamydia	0.00693722	0.00277489	0.0062435	0.000346861	0.00589664	0.00485605	0	0	0	0	0	0	0	0	0	0	0	0	k__Bacteria; p__Chlamydiae; c__Chlamydiae; o__Chlamydiales; f__Parachlamydiaceae; g__Candidatus_Protochlamydia;
Flavihumibacter	0.00369985	0.00277489	0.00242803	0.00404671	0.00300613	0.00381547	0	0.000231241	0.00011562	0	0.000346861	0.000462481	0.00127182	0.00011562	0.00104058	0	0	0	k__Bacteria; p__Bacteroidetes; c__Sphingobacteriia; o__Sphingobacteriales; f__Chitinophagaceae; g__Flavihumibacter;
Ferrovibrio	0.0017343	0.00208117	0.000924962	0.000578102	0.00219679	0.0017343	0.00104058	0.000924962	0.0017343	0.00127182	0.0011562	0.00254365	0.0011562	0.00104058	0.00161868	0.00208117	0.0011562	0.00184992	k__Bacteria; p__Proteobacteria; c__Alphaproteobacteria; o__Rhodospirillales; f__Rhodospirillaceae; g__Ferrovibrio;
Flavitalea	0.00011562	0.000231241	0.00011562	0	0	0.000231241	0.00300613	0.00196555	0.00254365	0.00265927	0.00265927	0.00254365	0.0017343	0.000809342	0.000346861	0.00242803	0.0017343	0.00138744	k__Bacteria; p__Bacteroidetes; c__Sphingobacteriia; o__Sphingobacteriales; f__Chitinophagaceae; g__Flavitalea;
Acinetobacter	0.00011562	0.000231241	0.00011562	0	0.00208117	0	0.000346861	0.0011562	0.000462481	0.00184992	0.00265927	0.00427795	0.00104058	0.00150306	0.0011562	0.0017343	0.00242803	0.00254365	k__Bacteria; p__Proteobacteria; c__Gammaproteobacteria; o__Pseudomonadales; f__Moraxellaceae; g__Acinetobacter;
Iamia	0.00104058	0.000231241	0.000578102	0.000231241	0.000462481	0.000462481	0.000924962	0.00358423	0.00104058	0.00774656	0.00231241	0.00127182	0.00127182	0.000462481	0.000231241	0.000809342	0.000346861	0.000462481	k__Bacteria; p__Actinobacteria; c__Acidimicrobiia; o__Acidimicrobiales; f__Iamiaceae; g__Iamia;
Azoarcus	0.00531853	0.00728408	0.00705284	0.00127182	0.000924962	0.0011562	0	0	0	0	0	0	0	0	0	0	0	0	k__Bacteria; p__Proteobacteria; c__Betaproteobacteria; o__Rhodocyclales; f__Rhodocyclaceae; g__Azoarcus;
SM1A02	0.00138744	0.00150306	0.00127182	0.00127182	0.00150306	0.0017343	0.000924962	0.000809342	0.000924962	0.00127182	0.00289051	0.00184992	0	0.000809342	0.00011562	0.000346861	0.000809342	0.000809342	k__Bacteria; p__Planctomycetes; c__Phycisphaerae; o__Phycisphaerales; f__Phycisphaeraceae; g__SM1A02;
Rhizobacter	0.000924962	0.00138744	0.000578102	0.000346861	0.000346861	0.000462481	0.00104058	0.00138744	0.00242803	0.00312175	0.000924962	0.000924962	0.0011562	0.00161868	0.00138744	0.000809342	0.00184992	0.00196555	k__Bacteria; p__Proteobacteria; c__Betaproteobacteria; o__Burkholderiales; f__Comamonadaceae; g__Rhizobacter;
Panacagrimonas	0.0011562	0.00184992	0.00277489	0.000693722	0.00127182	0.00219679	0.000578102	0.0011562	0	0.000693722	0.00011562	0.000924962	0.00011562	0.00011562	0.000924962	0.000578102	0.000693722	0.0011562	k__Bacteria; p__Proteobacteria; c__Gammaproteobacteria; o__Xanthomonadales; f__Xanthomonadaceae; g__Panacagrimonas;
Aquicella	0.00150306	0.00104058	0.000924962	0.000693722	0.00219679	0.00277489	0.00127182	0.000809342	0.00138744	0.00196555	0.000809342	0.00184992	0.000462481	0.000578102	0.000231241	0.0011562	0.000578102	0.000693722	k__Bacteria; p__Proteobacteria; c__Gammaproteobacteria; o__Legionellales; f__Coxiellaceae; g__Aquicella;
Roseomonas	0.00150306	0.00196555	0.0017343	0.00138744	0.00242803	0.00242803	0.000693722	0.00104058	0.000693722	0.000809342	0.0011562	0.000809342	0.0011562	0.000693722	0.000346861	0.000809342	0.000578102	0.000693722	k__Bacteria; p__Proteobacteria; c__Alphaproteobacteria; o__Rhodospirillales; f__Acetobacteraceae; g__Roseomonas;
Pseudoxanthomonas	0.000578102	0.00011562	0.000346861	0.000231241	0.000231241	0.000693722	0.00219679	0.00335299	0.000231241	0.00104058	0.000231241	0.000231241	0.00289051	0.00104058	0.00358423	0.00127182	0.00138744	0.000924962	k__Bacteria; p__Proteobacteria; c__Gammaproteobacteria; o__Xanthomonadales; f__Xanthomonadaceae; g__Pseudoxanthomonas;
Acidibacter	0.00219679	0.00393109	0.000924962	0.00184992	0.00346861	0.00127182	0	0.000346861	0.000346861	0.000231241	0.00011562	0.000346861	0	0	0	0.00011562	0.000231241	0	k__Bacteria; p__Proteobacteria; c__Gammaproteobacteria; o__Xanthomonadales; f__Unknown; g__Acidibacter;
Streptomyces	0.00196555	0.000693722	0.000924962	0	0.000924962	0.000346861	0.000231241	0.00601226	0.00289051	0.00474043	0.000578102	0.00011562	0	0	0	0	0	0	k__Bacteria; p__Actinobacteria; c__Actinobacteria; o__Streptomycetales; f__Streptomycetaceae; g__Streptomyces;
Cellvibrio	0.00184992	0.00138744	0.000693722	0.000462481	0.00150306	0.00161868	0.000462481	0.000693722	0.00208117	0.00138744	0.000346861	0.000346861	0.000578102	0.000693722	0.00150306	0.000809342	0.000809342	0.00127182	k__Bacteria; p__Proteobacteria; c__Gammaproteobacteria; o__Cellvibrionales; f__Cellvibrionaceae; g__Cellvibrio;
Beijerinckia	0.000231241	0.00011562	0	0.000231241	0.00011562	0.000231241	0.00242803	0.00104058	0.00127182	0.00161868	0.00358423	0.00127182	0.0011562	0.00138744	0.000924962	0.00104058	0.00150306	0.000809342	k__Bacteria; p__Proteobacteria; c__Alphaproteobacteria; o__Rhizobiales; f__Beijerinckiaceae; g__Beijerinckia;
Burkholderia	0	0	0	0	0.000462481	0	0.000809342	0.000346861	0.00104058	0.00196555	0.00161868	0.00208117	0.00358423	0.00196555	0.00127182	0.00150306	0.00138744	0.000924962	k__Bacteria; p__Proteobacteria; c__Betaproteobacteria; o__Burkholderiales; f__Burkholderiaceae; g__Burkholderia;
Niastella	0.00219679	0.00208117	0.000693722	0.000809342	0.000346861	0.0011562	0.00127182	0.00104058	0.00161868	0.00323737	0.00138744	0.000693722	0.000231241	0	0.00011562	0.00011562	0.00011562	0.00011562	k__Bacteria; p__Bacteroidetes; c__Sphingobacteriia; o__Sphingobacteriales; f__Chitinophagaceae; g__Niastella;
Singulisphaera	0.000231241	0.000231241	0.000578102	0	0	0.00011562	0.000578102	0.000693722	0.000578102	0.000462481	0.00104058	0.000231241	0.00612788	0.00150306	0.00150306	0.00150306	0.00127182	0.000924962	k__Bacteria; p__Planctomycetes; c__Planctomycetacia; o__Planctomycetales; f__Planctomycetaceae; g__Singulisphaera;
Vogesella	0.00520291	0.00161868	0.00242803	0.0017343	0.00138744	0.00265927	0.000231241	0	0	0	0	0	0	0	0	0	0	0	k__Bacteria; p__Proteobacteria; c__Betaproteobacteria; o__Neisseriales; f__Neisseriaceae; g__Vogesella;
Lacibacter	0.00219679	0.00138744	0.00265927	0.0011562	0.00277489	0.00323737	0	0	0	0	0	0	0	0	0	0	0	0	k__Bacteria; p__Bacteroidetes; c__Sphingobacteriia; o__Sphingobacteriales; f__Chitinophagaceae; g__Lacibacter;
Rhodoplanes	0.00231241	0.00196555	0.00138744	0.00196555	0.00242803	0.00231241	0.000346861	0.00011562	0	0.000231241	0.000231241	0.000231241	0	0	0	0	0	0	k__Bacteria; p__Proteobacteria; c__Alphaproteobacteria; o__Rhizobiales; f__Hyphomicrobiaceae; g__Rhodoplanes;
Aeromonas	0.00358423	0.0017343	0.0017343	0.0017343	0.00161868	0.000578102	0.00011562	0	0	0	0	0.00011562	0	0	0	0	0	0	k__Bacteria; p__Proteobacteria; c__Gammaproteobacteria; o__Aeromonadales; f__Aeromonadaceae; g__Aeromonas;
Rhodopseudomonas	0.000809342	0.000346861	0.000693722	0.00011562	0.00011562	0.0017343	0.000924962	0.00208117	0.000346861	0.00104058	0.00104058	0.000809342	0.000693722	0.000809342	0.000578102	0.000462481	0.00104058	0.00196555	k__Bacteria; p__Proteobacteria; c__Alphaproteobacteria; o__Rhizobiales; f__Bradyrhizobiaceae; g__Rhodopseudomonas;
Candidatus_Xiphinematobacter	0.00127182	0.00150306	0.00196555	0.00231241	0.00184992	0.00104058	0.00011562	0.000346861	0.000346861	0.000462481	0.000346861	0.00011562	0.00011562	0.000578102	0.000346861	0.00011562	0.00011562	0.000231241	k__Bacteria; p__Verrucomicrobia; c__Spartobacteria; o__Chthoniobacterales; f__Xiphinematobacteraceae; g__Candidatus_Xiphinematobacter;
Alcanivorax	0	0	0	0	0	0	0	0	0	0	0	0	0.00774656	0.000231241	0.00289051	0.00277489	0.000809342	0.00104058	k__Bacteria; p__Proteobacteria; c__Gammaproteobacteria; o__Oceanospirillales; f__Alcanivoracaceae; g__Alcanivorax;
possible_genus_04	0.000693722	0.00254365	0.000924962	0.000693722	0.00161868	0.00219679	0.00104058	0.000578102	0.0017343	0.000346861	0.0017343	0.000462481	0	0	0	0	0	0.00011562	k__Bacteria; p__Fibrobacteres; c__Fibrobacteria; o__Fibrobacterales; f__Fibrobacteraceae; g__possible_genus_04;
Rhodopirellula	0.000346861	0.000462481	0.000693722	0.000231241	0.00011562	0.000231241	0.000809342	0.00104058	0.000809342	0.00208117	0.00150306	0.00150306	0.000462481	0.000578102	0.000231241	0.00138744	0.000924962	0.000924962	k__Bacteria; p__Planctomycetes; c__Planctomycetacia; o__Planctomycetales; f__Planctomycetaceae; g__Rhodopirellula;
Arthrobacter	0.00242803	0.00150306	0.0017343	0.000346861	0.00300613	0.000924962	0.00104058	0.000346861	0.000462481	0.000231241	0.000462481	0.000578102	0	0.000578102	0.000346861	0.00011562	0	0.000231241	k__Bacteria; p__Actinobacteria; c__Actinobacteria; o__Micrococcales; f__Micrococcaceae; g__Arthrobacter;
Waddlia	0.00427795	0.0017343	0.00335299	0	0.00208117	0.00104058	0	0	0	0	0	0	0	0	0	0	0	0	k__Bacteria; p__Chlamydiae; c__Chlamydiae; o__Chlamydiales; f__Waddliaceae; g__Waddlia;
Chryseolinea	0.000231241	0.000346861	0.000462481	0.000231241	0	0.00011562	0.000462481	0.000462481	0.00184992	0.00161868	0.00138744	0.0017343	0.000346861	0.00161868	0.000231241	0.000693722	0.000693722	0.000693722	k__Bacteria; p__Bacteroidetes; c__Cytophagia; o__Cytophagales; f__Cytophagaceae; g__Chryseolinea;
Steroidobacter	0.00161868	0.00184992	0.00161868	0.00161868	0.00208117	0.0011562	0	0	0.000346861	0	0.000231241	0.00011562	0	0	0	0	0	0	k__Bacteria; p__Proteobacteria; c__Gammaproteobacteria; o__Xanthomonadales; f__Unknown; g__Steroidobacter;
Pseudospirillum	0.000924962	0.000578102	0.000231241	0.000578102	0.00138744	0.0011562	0.000693722	0.000578102	0.000693722	0.000809342	0.000693722	0.000578102	0.00011562	0.000231241	0.000346861	0.000578102	0.000693722	0.000462481	k__Bacteria; p__Proteobacteria; c__Gammaproteobacteria; o__Oceanospirillales; f__Oceanospirillaceae; g__Pseudospirillum;
Aquabacterium	0.000346861	0.000231241	0.00011562	0.00011562	0	0	0.00104058	0.000346861	0.000693722	0.000924962	0.000924962	0.000578102	0.0017343	0.000809342	0.0011562	0.0011562	0.00138744	0.00104058	k__Bacteria; p__Proteobacteria; c__Betaproteobacteria; o__Burkholderiales; f__Comamonadaceae; g__Aquabacterium;
Adhaeribacter	0.000924962	0.0011562	0.000924962	0.000462481	0.000924962	0.000809342	0	0	0	0	0	0	0.00127182	0.00011562	0	0.000346861	0.00011562	0.000346861	k__Bacteria; p__Bacteroidetes; c__Cytophagia; o__Cytophagales; f__Cytophagaceae; g__Adhaeribacter;
Methylorosula	0	0	0.00011562	0.000231241	0.000231241	0.000346861	0.00150306	0.000578102	0.0011562	0.00127182	0.00104058	0.000809342	0.00138744	0.000462481	0.000578102	0.000924962	0.000809342	0.000809342	k__Bacteria; p__Proteobacteria; c__Alphaproteobacteria; o__Rhizobiales; f__Beijerinckiaceae; g__Methylorosula;
Pseudorhodoferax	0.000346861	0.000809342	0.000231241	0.000231241	0.000462481	0.0017343	0.000462481	0.000231241	0.00161868	0.000231241	0.000462481	0.00196555	0	0.0011562	0.000231241	0.000346861	0.000462481	0.000924962	k__Bacteria; p__Proteobacteria; c__Betaproteobacteria; o__Burkholderiales; f__Comamonadaceae; g__Pseudorhodoferax;
Geobacter	0.000924962	0.000693722	0.000809342	0.000462481	0.00208117	0.00184992	0	0	0	0.00011562	0.000231241	0.000231241	0	0	0	0	0	0	k__Bacteria; p__Proteobacteria; c__Deltaproteobacteria; o__Desulfuromonadales; f__Geobacteraceae; g__Geobacter;
Parasegetibacter	0.0011562	0.0011562	0.0011562	0.00196555	0.00208117	0.00184992	0	0	0	0.00011562	0.000231241	0.00011562	0.000346861	0	0.00011562	0.000231241	0.00011562	0	k__Bacteria; p__Bacteroidetes; c__Sphingobacteriia; o__Sphingobacteriales; f__Chitinophagaceae; g__Parasegetibacter;
Pelomonas	0.000924962	0.000693722	0.00104058	0.00011562	0.000924962	0.0017343	0.000693722	0.00011562	0.00138744	0.00127182	0.000578102	0.000809342	0.00011562	0.00011562	0	0.00011562	0	0.000231241	k__Bacteria; p__Proteobacteria; c__Betaproteobacteria; o__Burkholderiales; f__Comamonadaceae; g__Pelomonas;
Illumatobacter	0.000231241	0.000346861	0.000346861	0.000462481	0.000578102	0.00104058	0.000693722	0.000809342	0.000693722	0.00127182	0.0011562	0.0011562	0.000231241	0.000346861	0.000231241	0.000346861	0.00011562	0.00011562	k__Bacteria; p__Actinobacteria; c__Acidimicrobiia; o__Acidimicrobiales; f__Acidimicrobiaceae; g__Illumatobacter;
BD1-7_clade	0.000809342	0.0017343	0.00150306	0.00127182	0.00161868	0.00127182	0	0	0.00011562	0	0	0	0	0	0	0	0.00011562	0	k__Bacteria; p__Proteobacteria; c__Gammaproteobacteria; o__Cellvibrionales; f__Spongiibacteraceae; g__BD1-7_clade;
CL500-29_marine_group	0.00011562	0	0.000231241	0	0.00011562	0	0.00161868	0.000693722	0.000693722	0.000924962	0.00184992	0.0011562	0.00104058	0.000231241	0.000231241	0.000346861	0.000346861	0.000346861	k__Bacteria; p__Actinobacteria; c__Acidimicrobiia; o__Acidimicrobiales; f__Acidimicrobiaceae; g__CL500-29_marine_group;
Haliea	0.00104058	0.000578102	0.000462481	0.0011562	0.00208117	0.00138744	0	0.00011562	0	0.00011562	0.00011562	0	0.000231241	0.000346861	0.00138744	0.000578102	0.00011562	0.000231241	k__Bacteria; p__Proteobacteria; c__Gammaproteobacteria; o__Cellvibrionales; f__Halieaceae; g__Haliea;
Blastopirellula	0.00138744	0.000231241	0.0011562	0.000578102	0.000231241	0.00104058	0	0	0.00011562	0.000462481	0.000924962	0	0	0.000462481	0.000346861	0.000346861	0	0.000578102	k__Bacteria; p__Planctomycetes; c__Planctomycetacia; o__Planctomycetales; f__Planctomycetaceae; g__Blastopirellula;
Mycobacterium	0.00011562	0.00011562	0.000578102	0	0.000924962	0.000578102	0.00011562	0.00138744	0.000346861	0.0011562	0.000231241	0.000231241	0.00184992	0.000346861	0.00011562	0.000924962	0.000462481	0.000462481	k__Bacteria; p__Actinobacteria; c__Actinobacteria; o__Corynebacteriales; f__Mycobacteriaceae; g__Mycobacterium;
Microvirga	0.000231241	0.000346861	0.000462481	0.000346861	0.000924962	0.000809342	0.000346861	0.000578102	0.000346861	0.0011562	0.000346861	0.000924962	0.000809342	0.000578102	0.00011562	0.000462481	0.00011562	0.000578102	k__Bacteria; p__Proteobacteria; c__Alphaproteobacteria; o__Rhizobiales; f__Methylobacteriaceae; g__Microvirga;
CL500-3	0	0.000346861	0.00011562	0	0.000578102	0	0.000693722	0.000462481	0.000924962	0.000578102	0.00242803	0.00196555	0.00011562	0.00011562	0.000231241	0.000231241	0.000578102	0.00011562	k__Bacteria; p__Planctomycetes; c__Phycisphaerae; o__Phycisphaerales; f__Phycisphaeraceae; g__CL500-3;
Rhodobacter	0.00104058	0.0011562	0.000578102	0.0011562	0.0011562	0.00184992	0.000346861	0.00011562	0.00011562	0.00011562	0.00011562	0.00011562	0.00011562	0.000462481	0.00011562	0	0	0	k__Bacteria; p__Proteobacteria; c__Alphaproteobacteria; o__Rhodobacterales; f__Rhodobacteraceae; g__Rhodobacter;
Candidatus_Captivus	0.00011562	0.000578102	0.00011562	0.000231241	0.000231241	0.000231241	0.000346861	0.000346861	0.000231241	0.00011562	0.000809342	0.00127182	0.000693722	0.000693722	0.000578102	0.000693722	0.000693722	0.00127182	k__Bacteria; p__Proteobacteria; c__Alphaproteobacteria; o__Rickettsiales; f__Unknown; g__Candidatus_Captivus;
Legionella	0.00104058	0.000693722	0.00104058	0.000346861	0.00104058	0.00219679	0.000578102	0.00011562	0.000231241	0.000462481	0.000578102	0.000231241	0	0	0.00011562	0.00011562	0	0.000231241	k__Bacteria; p__Proteobacteria; c__Gammaproteobacteria; o__Legionellales; f__Legionellaceae; g__Legionella;
Sorangium	0.000578102	0.000924962	0.000924962	0.000462481	0.00161868	0.0011562	0	0.000346861	0	0.000693722	0.00011562	0	0	0	0	0.00011562	0	0.000231241	k__Bacteria; p__Proteobacteria; c__Deltaproteobacteria; o__Myxococcales; f__Polyangiaceae; g__Sorangium;
Polycyclovorans	0.000346861	0.000231241	0.000462481	0.000346861	0.000924962	0.000578102	0	0	0	0	0.00011562	0	0	0	0	0	0	0	k__Bacteria; p__Proteobacteria; c__Gammaproteobacteria; o__Xanthomonadales; f__Solimonadaceae; g__Polycyclovorans;
Patulibacter	0.00011562	0	0.000231241	0	0.00011562	0.000231241	0.000231241	0.0011562	0.00011562	0.00219679	0.000231241	0.000809342	0.000462481	0.000693722	0.000462481	0.000578102	0.000693722	0.000578102	k__Bacteria; p__Actinobacteria; c__Thermoleophilia; o__Solirubrobacterales; f__Patulibacteraceae; g__Patulibacter;
Starkeya	0.000462481	0.000346861	0.000462481	0.00011562	0.00011562	0.000231241	0.000924962	0.000693722	0.000578102	0.000462481	0.000231241	0	0.00138744	0.00127182	0.000462481	0.000231241	0.000578102	0.000346861	k__Bacteria; p__Proteobacteria; c__Alphaproteobacteria; o__Rhizobiales; f__Xanthobacteraceae; g__Starkeya;
Dyadobacter	0.0011562	0.000924962	0.000693722	0.000346861	0.00011562	0.000462481	0	0	0	0.00011562	0	0	0.00196555	0.000693722	0.000578102	0.000462481	0.000578102	0.000462481	k__Bacteria; p__Bacteroidetes; c__Cytophagia; o__Cytophagales; f__Cytophagaceae; g__Dyadobacter;
Bauldia	0.00011562	0.000693722	0.000346861	0.000578102	0.000462481	0.000693722	0.0011562	0.00011562	0.000231241	0.000578102	0.000693722	0.000924962	0.000346861	0.000231241	0.000231241	0	0.00011562	0.00011562	k__Bacteria; p__Proteobacteria; c__Alphaproteobacteria; o__Rhizobiales; f__Unknown; g__Bauldia;
OM27_clade	0.0011562	0.0011562	0.0011562	0.000693722	0.000809342	0.000809342	0	0	0	0.000462481	0	0.000693722	0	0	0	0	0	0	k__Bacteria; p__Proteobacteria; c__Deltaproteobacteria; o__Bdellovibrionales; f__Bdellovibrionaceae; g__OM27_clade;
Defluviicoccus	0.00104058	0.000809342	0.000462481	0.000231241	0.00150306	0.000809342	0.00011562	0.00011562	0	0.00011562	0.000346861	0.000462481	0.000231241	0	0	0	0.000231241	0	k__Bacteria; p__Proteobacteria; c__Alphaproteobacteria; o__Rhodospirillales; f__Rhodospirillaceae; g__Defluviicoccus;
Bacteriovorax	0.000346861	0.00011562	0.000578102	0	0.000346861	0.000346861	0.000578102	0.0011562	0.000809342	0.000578102	0.00150306	0.000346861	0.000231241	0.000346861	0	0	0.000346861	0.000346861	k__Bacteria; p__Proteobacteria; c__Deltaproteobacteria; o__Bdellovibrionales; f__Bacteriovoracaceae; g__Bacteriovorax;
Hydrogenophaga	0	0	0.000924962	0	0	0.000231241	0	0	0.000346861	0.00011562	0	0.000231241	0.000578102	0.000346861	0.0011562	0.00161868	0.00150306	0.0011562	k__Bacteria; p__Proteobacteria; c__Betaproteobacteria; o__Burkholderiales; f__Comamonadaceae; g__Hydrogenophaga;
Taibaiella	0.00011562	0	0	0	0	0	0.00011562	0.000346861	0.000346861	0.00346861	0.00011562	0.00011562	0.000231241	0	0.00011562	0.0011562	0.00104058	0.000809342	k__Bacteria; p__Bacteroidetes; c__Sphingobacteriia; o__Sphingobacteriales; f__Chitinophagaceae; g__Taibaiella;
Lactobacillus	0	0	0	0	0	0	0.000578102	0.00196555	0	0.000462481	0.00393109	0.000231241	0.000578102	0	0	0	0	0.00011562	k__Bacteria; p__Firmicutes; c__Bacilli; o__Lactobacillales; f__Lactobacillaceae; g__Lactobacillus;
Geothrix	0	0	0	0	0.00011562	0.00196555	0.000924962	0	0	0.00011562	0.00300613	0.00150306	0.00011562	0	0	0	0.00011562	0	k__Bacteria; p__Acidobacteria; c__Holophagae; o__Holophagales; f__Holophagaceae; g__Geothrix;
Hydrocarboniphaga	0.00104058	0.000693722	0	0.000809342	0	0.000693722	0.000693722	0.000693722	0	0.000462481	0.00011562	0.00011562	0.00011562	0	0.000231241	0.000231241	0.000462481	0.000231241	k__Bacteria; p__Proteobacteria; c__Gammaproteobacteria; o__Xanthomonadales; f__Nevskiaceae; g__Hydrocarboniphaga;
Cytophaga	0.000693722	0.00011562	0	0.000231241	0.0011562	0.000462481	0.000693722	0	0.000578102	0.00011562	0.000462481	0.00011562	0.000693722	0.00011562	0.000462481	0.000462481	0.000693722	0.000346861	k__Bacteria; p__Bacteroidetes; c__Cytophagia; o__Cytophagales; f__Cytophagaceae; g__Cytophaga;
Salinicola	0	0	0	0	0	0	0.00011562	0	0	0	0	0	0.00346861	0.000346861	0.00161868	0.00104058	0.000693722	0.000231241	k__Bacteria; p__Proteobacteria; c__Gammaproteobacteria; o__Oceanospirillales; f__Halomonadaceae; g__Salinicola;
Marinicella	0.000462481	0.000346861	0.000809342	0.000462481	0.000809342	0.00104058	0	0.00011562	0.000231241	0	0.000231241	0.00104058	0	0	0.000346861	0.000346861	0.000346861	0.00011562	k__Bacteria; p__Proteobacteria; c__Gammaproteobacteria; o__Unknown; f__Unknown; g__Marinicella;
Oligoflexus	0	0	0	0.00011562	0	0	0.00104058	0.00161868	0.000346861	0.00104058	0.00138744	0.00104058	0	0	0.00011562	0.000231241	0.00011562	0	k__Bacteria; p__Proteobacteria; c__Deltaproteobacteria; o__Oligoflexales; f__Oligoflexaceae; g__Oligoflexus;
Candidatus_Koribacter	0.000578102	0.000462481	0.000462481	0.00011562	0.000578102	0.00104058	0	0	0	0	0	0	0	0	0	0	0	0	k__Bacteria; p__Acidobacteria; c__Acidobacteria; o__Acidobacteriales; f__Acidobacteriaceae_(Subgroup_1); g__Candidatus_Koribacter;
Pseudarcicella	0	0	0	0	0	0	0.00011562	0.00011562	0.000693722	0.000693722	0	0.000231241	0.00150306	0.000346861	0	0.000693722	0.00138744	0.00104058	k__Bacteria; p__Bacteroidetes; c__Cytophagia; o__Cytophagales; f__Cytophagaceae; g__Pseudarcicella;
Fontimonas	0	0	0	0	0.000231241	0	0.00161868	0.00161868	0.000346861	0.00127182	0.000462481	0.00011562	0.00011562	0	0.00011562	0.000231241	0.000231241	0.00011562	k__Bacteria; p__Proteobacteria; c__Gammaproteobacteria; o__Xanthomonadales; f__Solimonadaceae; g__Fontimonas;
Methylobacterium	0.00104058	0.000462481	0.000231241	0	0.0011562	0	0.000578102	0	0.000578102	0.000231241	0.000462481	0.000346861	0.000693722	0.000231241	0	0.000231241	0	0	k__Bacteria; p__Proteobacteria; c__Alphaproteobacteria; o__Rhizobiales; f__Methylobacteriaceae; g__Methylobacterium;
Brevibacillus	0	0	0	0	0	0	0.00011562	0.00011562	0.000231241	0.000924962	0.000231241	0.000231241	0.0017343	0.000693722	0.000462481	0.00011562	0.000231241	0.000809342	k__Bacteria; p__Firmicutes; c__Bacilli; o__Bacillales; f__Paenibacillaceae; g__Brevibacillus;
Pseudogulbenkiania	0.0017343	0.000924962	0.000809342	0.000578102	0.000346861	0.000693722	0	0	0	0	0	0	0	0	0	0	0	0	k__Bacteria; p__Proteobacteria; c__Betaproteobacteria; o__Neisseriales; f__Neisseriaceae; g__Pseudogulbenkiania;
Caldithrix	0.000578102	0.000809342	0.000578102	0.00011562	0.000578102	0.000693722	0	0	0	0	0	0	0	0	0	0	0	0	k__Bacteria; p__Deferribacteres; c__Unknown; o__Unknown; f__Unknown; g__Caldithrix;
Solitalea	0.000231241	0.000578102	0.000462481	0.00011562	0.000809342	0.000346861	0	0	0	0	0	0	0	0	0	0	0	0	k__Bacteria; p__Bacteroidetes; c__Sphingobacteriia; o__Sphingobacteriales; f__Sphingobacteriaceae; g__Solitalea;
Simkania	0.00242803	0.000346861	0.00127182	0	0.000809342	0.000462481	0	0	0	0	0	0	0	0	0	0	0	0	k__Bacteria; p__Chlamydiae; c__Chlamydiae; o__Chlamydiales; f__Simkaniaceae; g__Simkania;
Ferribacterium	0.000231241	0.000346861	0.000346861	0	0.0017343	0.0017343	0	0	0	0	0.000231241	0	0	0	0	0	0	0	k__Bacteria; p__Proteobacteria; c__Betaproteobacteria; o__Rhodocyclales; f__Rhodocyclaceae; g__Ferribacterium;
Marmoricola	0.0011562	0.000231241	0.000693722	0.000346861	0.000693722	0.000346861	0	0.00011562	0.00011562	0.000924962	0.00011562	0	0.00011562	0	0	0.00011562	0	0	k__Bacteria; p__Actinobacteria; c__Actinobacteria; o__Propionibacteriales; f__Nocardioidaceae; g__Marmoricola;
Pantoea	0	0.00011562	0.00011562	0.000231241	0.00011562	0.00011562	0.000231241	0	0.000231241	0.00011562	0	0	0.00127182	0.000346861	0.000693722	0.00011562	0.000924962	0.000578102	k__Bacteria; p__Proteobacteria; c__Gammaproteobacteria; o__Enterobacteriales; f__Enterobacteriaceae; g__Pantoea;
Limnobacter	0.00011562	0.00011562	0	0	0.000231241	0.000346861	0.00011562	0	0	0	0	0.00127182	0.000346861	0	0.000578102	0.0011562	0.000462481	0.000346861	k__Bacteria; p__Proteobacteria; c__Betaproteobacteria; o__Burkholderiales; f__Burkholderiaceae; g__Limnobacter;
Bacteroides	0	0	0	0	0	0	0.000346861	0.000578102	0	0.000462481	0.000346861	0.00277489	0.000578102	0	0	0	0	0	k__Bacteria; p__Bacteroidetes; c__Bacteroidia; o__Bacteroidales; f__Bacteroidaceae; g__Bacteroides;
Agromyces	0.000578102	0.000462481	0.000462481	0.00011562	0.000809342	0.000462481	0.000231241	0.000693722	0	0.00011562	0.000346861	0	0.00011562	0	0	0.00011562	0	0	k__Bacteria; p__Actinobacteria; c__Actinobacteria; o__Micrococcales; f__Microbacteriaceae; g__Agromyces;
Prosthecobacter	0.000231241	0	0	0	0.000346861	0.00011562	0.00011562	0.000231241	0	0	0.000231241	0.00011562	0	0.000231241	0.000693722	0.00104058	0.000578102	0.000693722	k__Bacteria; p__Verrucomicrobia; c__Verrucomicrobiae; o__Verrucomicrobiales; f__Verrucomicrobiaceae; g__Prosthecobacter;
Sphingobacterium	0.00011562	0	0	0	0	0.00011562	0	0	0	0	0	0	0.00011562	0	0.00011562	0	0.00011562	0.000231241	k__Bacteria; p__Bacteroidetes; c__Sphingobacteriia; o__Sphingobacteriales; f__Sphingobacteriaceae; g__Sphingobacterium;
Alloprevotella	0	0	0	0	0	0	0.00011562	0.000693722	0	0.000231241	0.00138744	0.00127182	0.000346861	0	0.00011562	0	0.00011562	0.00011562	k__Bacteria; p__Bacteroidetes; c__Bacteroidia; o__Bacteroidales; f__Prevotellaceae; g__Alloprevotella;
Filimonas	0	0.00011562	0.00011562	0.00011562	0.00011562	0	0.00011562	0.000462481	0.000231241	0.000924962	0.000578102	0.000231241	0.00011562	0.00011562	0.00011562	0.000462481	0.000462481	0.00011562	k__Bacteria; p__Bacteroidetes; c__Sphingobacteriia; o__Sphingobacteriales; f__Chitinophagaceae; g__Filimonas;
Haliscomenobacter	0.000693722	0.000346861	0.000231241	0.000578102	0.00011562	0.00219679	0	0	0	0	0.00011562	0	0	0	0	0	0	0	k__Bacteria; p__Bacteroidetes; c__Sphingobacteriia; o__Sphingobacteriales; f__Saprospiraceae; g__Haliscomenobacter;
Thauera	0.000346861	0.000693722	0.000809342	0.000346861	0.000693722	0.000578102	0	0	0	0	0	0	0	0	0	0	0	0	k__Bacteria; p__Proteobacteria; c__Betaproteobacteria; o__Rhodocyclales; f__Rhodocyclaceae; g__Thauera;
Magnetospirillum	0.00011562	0.000231241	0.00011562	0.000231241	0.000346861	0.00161868	0.00011562	0	0.000346861	0	0.000231241	0.00011562	0	0	0.00011562	0	0	0.000346861	k__Bacteria; p__Proteobacteria; c__Alphaproteobacteria; o__Rhodospirillales; f__Rhodospirillaceae; g__Magnetospirillum;
Nevskia	0	0	0	0	0	0	0.0011562	0.000462481	0.00011562	0	0.00011562	0.00011562	0.00011562	0.000231241	0.000346861	0.00011562	0.000809342	0.000462481	k__Bacteria; p__Proteobacteria; c__Gammaproteobacteria; o__Xanthomonadales; f__Nevskiaceae; g__Nevskia;
Gaiella	0.000462481	0.000231241	0.00011562	0.00011562	0.00104058	0.000231241	0.000231241	0.000578102	0	0	0.000231241	0	0.00011562	0.000231241	0.00011562	0.00011562	0	0	k__Bacteria; p__Actinobacteria; c__Thermoleophilia; o__Gaiellales; f__Gaiellaceae; g__Gaiella;
Anaeromyxobacter	0	0	0	0	0	0	0.00011562	0.000231241	0	0	0.000231241	0	0.00104058	0.00104058	0.000346861	0.00011562	0.000693722	0.000231241	k__Bacteria; p__Proteobacteria; c__Deltaproteobacteria; o__Myxococcales; f__Cystobacteraceae; g__Anaeromyxobacter;
Haloferula	0.00011562	0.00011562	0.00011562	0.000231241	0.000346861	0.000346861	0.00011562	0.000346861	0.000231241	0	0.000231241	0	0.00011562	0.00011562	0.00011562	0.000231241	0.000231241	0.00011562	k__Bacteria; p__Verrucomicrobia; c__Verrucomicrobiae; o__Verrucomicrobiales; f__Verrucomicrobiaceae; g__Haloferula;
Herminiimonas	0	0	0	0	0	0	0.00011562	0	0.000462481	0.00011562	0	0.00011562	0.000346861	0.000346861	0.000578102	0	0.00104058	0.000578102	k__Bacteria; p__Proteobacteria; c__Betaproteobacteria; o__Burkholderiales; f__Oxalobacteraceae; g__Herminiimonas;
Methylovorus	0.00127182	0.000462481	0.00138744	0.000231241	0	0	0	0	0	0	0.00011562	0.000231241	0	0	0	0	0	0	k__Bacteria; p__Proteobacteria; c__Betaproteobacteria; o__Methylophilales; f__Methylophilaceae; g__Methylovorus;
Alterococcus	0.000346861	0.000462481	0.000462481	0.000346861	0.000693722	0.000346861	0	0	0	0	0.00011562	0.00011562	0	0	0	0	0	0.00011562	k__Bacteria; p__Verrucomicrobia; c__Opitutae; o__Opitutales; f__Opitutaceae; g__Alterococcus;
Lysobacter	0.000462481	0.000346861	0.000809342	0	0	0.000231241	0	0.000346861	0.000231241	0.000231241	0.00011562	0	0	0	0	0	0	0	k__Bacteria; p__Proteobacteria; c__Gammaproteobacteria; o__Xanthomonadales; f__Xanthomonadaceae; g__Lysobacter;
Methyloversatilis	0	0.00150306	0	0	0	0	0	0	0	0	0	0	0	0	0.00011562	0.000231241	0	0.00161868	k__Bacteria; p__Proteobacteria; c__Betaproteobacteria; o__Rhodocyclales; f__Rhodocyclaceae; g__Methyloversatilis;
Lachnospiraceae_NK4A136_group	0	0	0	0	0	0	0.00011562	0	0	0.000924962	0.000462481	0.00184992	0.00011562	0	0	0	0	0	k__Bacteria; p__Firmicutes; c__Clostridia; o__Clostridiales; f__Lachnospiraceae; g__Lachnospiraceae_NK4A136_group;
Microbacterium	0.000231241	0.00011562	0.000231241	0	0	0	0.000231241	0	0.00011562	0.000231241	0.000231241	0.000231241	0.000578102	0.000346861	0.00011562	0.00011562	0.000346861	0.00011562	k__Bacteria; p__Actinobacteria; c__Actinobacteria; o__Micrococcales; f__Microbacteriaceae; g__Microbacterium;
Parachlamydia	0.000924962	0.000346861	0.000462481	0	0.00104058	0.000346861	0	0	0	0	0	0	0	0	0	0	0	0	k__Bacteria; p__Chlamydiae; c__Chlamydiae; o__Chlamydiales; f__Parachlamydiaceae; g__Parachlamydia;
Neochlamydia	0.00150306	0.000462481	0.00011562	0	0.000693722	0.000346861	0	0	0	0	0	0	0	0	0	0	0	0	k__Bacteria; p__Chlamydiae; c__Chlamydiae; o__Chlamydiales; f__Parachlamydiaceae; g__Neochlamydia;
Stenotrophomonas	0.000462481	0.00011562	0.000231241	0.00011562	0.00011562	0.000231241	0.000231241	0.000231241	0.00011562	0.000462481	0.00011562	0	0.00011562	0	0	0.00011562	0.00011562	0.00011562	k__Bacteria; p__Proteobacteria; c__Gammaproteobacteria; o__Xanthomonadales; f__Xanthomonadaceae; g__Stenotrophomonas;
Geothermobacter	0.000231241	0.000462481	0.00011562	0.000462481	0.00011562	0.00011562	0	0	0	0	0	0	0	0	0	0	0	0	k__Bacteria; p__Proteobacteria; c__Deltaproteobacteria; o__Desulfuromonadales; f__Geobacteraceae; g__Geothermobacter;
Coxiella	0	0	0.00011562	0.000231241	0	0	0	0	0.00011562	0	0	0	0.000578102	0.00104058	0.000578102	0	0.000231241	0.00011562	k__Bacteria; p__Proteobacteria; c__Gammaproteobacteria; o__Legionellales; f__Coxiellaceae; g__Coxiella;
Segetibacter	0	0	0	0	0	0	0.00011562	0	0	0	0	0	0	0	0	0.00127182	0.0011562	0.000346861	k__Bacteria; p__Bacteroidetes; c__Sphingobacteriia; o__Sphingobacteriales; f__Chitinophagaceae; g__Segetibacter;
Emticicia	0	0.00011562	0.00011562	0.00011562	0	0.00011562	0	0.000231241	0.000346861	0.00011562	0.000231241	0.000231241	0.000231241	0	0	0.000231241	0.000578102	0.000231241	k__Bacteria; p__Bacteroidetes; c__Cytophagia; o__Cytophagales; f__Cytophagaceae; g__Emticicia;
Stella	0.000231241	0.000231241	0.000231241	0.00011562	0.00011562	0.000231241	0.000231241	0.00011562	0	0.000231241	0.000231241	0.00011562	0.000231241	0.00011562	0	0.00011562	0	0.00011562	k__Bacteria; p__Proteobacteria; c__Alphaproteobacteria; o__Rhodospirillales; f__Acetobacteraceae; g__Stella;
Clostridium_sensu_stricto_1	0	0	0	0	0	0	0	0	0	0	0	0	0	0.00242803	0	0	0	0	k__Bacteria; p__Firmicutes; c__Clostridia; o__Clostridiales; f__Clostridiaceae_1; g__Clostridium_sensu_stricto_1;
Luteolibacter	0	0.00011562	0	0.00011562	0.00011562	0	0	0	0.00011562	0.000231241	0	0	0.000462481	0.00011562	0.00011562	0.000346861	0.00011562	0.000231241	k__Bacteria; p__Verrucomicrobia; c__Verrucomicrobiae; o__Verrucomicrobiales; f__Verrucomicrobiaceae; g__Luteolibacter;
Sulfuritalea	0.000346861	0.000578102	0	0.000231241	0.00011562	0.000231241	0.000346861	0	0.00011562	0	0.00011562	0.00011562	0	0	0	0.00011562	0	0	k__Bacteria; p__Proteobacteria; c__Betaproteobacteria; o__Rhodocyclales; f__Rhodocyclaceae; g__Sulfuritalea;
Paucimonas	0	0	0	0	0	0	0.000346861	0.000462481	0.00138744	0.00011562	0.00011562	0	0.00011562	0	0	0	0	0	k__Bacteria; p__Proteobacteria; c__Betaproteobacteria; o__Burkholderiales; f__Oxalobacteraceae; g__Paucimonas;
Sporichthya	0.000578102	0.000346861	0.000462481	0	0.000231241	0.000346861	0	0	0	0.00011562	0	0	0	0	0.00011562	0	0	0.00011562	k__Bacteria; p__Actinobacteria; c__Actinobacteria; o__Frankiales; f__Sporichthyaceae; g__Sporichthya;
Thermomonas	0.00011562	0	0	0	0	0	0.000693722	0.000231241	0.000346861	0	0	0	0.00011562	0.000231241	0.00011562	0	0	0.000346861	k__Bacteria; p__Proteobacteria; c__Gammaproteobacteria; o__Xanthomonadales; f__Xanthomonadaceae; g__Thermomonas;
Zavarzinella	0	0	0	0	0	0	0.00011562	0	0.00161868	0	0.00011562	0	0	0.00011562	0	0	0	0	k__Bacteria; p__Planctomycetes; c__Planctomycetacia; o__Planctomycetales; f__Planctomycetaceae; g__Zavarzinella;
Chitinimonas	0.000346861	0.000346861	0.00011562	0.00011562	0.000231241	0.000462481	0	0	0	0.00011562	0	0	0	0	0	0	0	0	k__Bacteria; p__Proteobacteria; c__Betaproteobacteria; o__Burkholderiales; f__Burkholderiaceae; g__Chitinimonas;
Urania-1B-19_marine_sediment_group	0	0.00011562	0.000231241	0.000346861	0.000462481	0	0	0	0	0	0	0	0	0	0	0	0	0	k__Bacteria; p__Planctomycetes; c__Phycisphaerae; o__Phycisphaerales; f__Phycisphaeraceae; g__Urania-1B-19_marine_sediment_group;
Inquilinus	0	0.00011562	0.00011562	0	0	0.000231241	0.000346861	0.00011562	0	0.00011562	0.000231241	0.000231241	0.00011562	0	0	0.00011562	0	0	k__Bacteria; p__Proteobacteria; c__Alphaproteobacteria; o__Rhodospirillales; f__Rhodospirillaceae; g__Inquilinus;
Byssovorax	0.000578102	0	0.000346861	0	0.000346861	0.000231241	0	0	0	0	0	0	0	0	0	0	0	0	k__Bacteria; p__Proteobacteria; c__Deltaproteobacteria; o__Myxococcales; f__Polyangiaceae; g__Byssovorax;
Vibrio	0	0	0	0	0	0	0.00011562	0.000346861	0	0.00011562	0	0.000346861	0	0.00011562	0	0.000231241	0	0.000346861	k__Bacteria; p__Proteobacteria; c__Gammaproteobacteria; o__Vibrionales; f__Vibrionaceae; g__Vibrio;
Vitellibacter	0	0	0	0	0	0	0	0	0	0	0	0	0.00127182	0	0.000231241	0.00011562	0	0	k__Bacteria; p__Bacteroidetes; c__Flavobacteriia; o__Flavobacteriales; f__Flavobacteriaceae; g__Vitellibacter;
Solirubrobacter	0	0.00011562	0	0	0.000231241	0.000231241	0	0	0	0.000346861	0.00011562	0.000231241	0.00011562	0	0	0	0	0	k__Bacteria; p__Actinobacteria; c__Thermoleophilia; o__Solirubrobacterales; f__Solirubrobacteraceae; g__Solirubrobacter;
Moheibacter	0	0	0	0	0	0	0	0.000231241	0	0	0	0	0.000924962	0.00011562	0.000231241	0	0	0	k__Bacteria; p__Bacteroidetes; c__Flavobacteriia; o__Flavobacteriales; f__Flavobacteriaceae; g__Moheibacter;
Rikenellaceae_RC9_gut_group	0	0	0	0	0	0	0	0.000231241	0	0.000231241	0.000693722	0.000231241	0.00011562	0	0	0	0	0	k__Bacteria; p__Bacteroidetes; c__Bacteroidia; o__Bacteroidales; f__Rikenellaceae; g__Rikenellaceae_RC9_gut_group;
Candidatus_Nitrotoga	0	0	0	0.00011562	0.000231241	0.000231241	0	0	0	0	0.00011562	0.00011562	0	0	0	0	0	0	k__Bacteria; p__Proteobacteria; c__Betaproteobacteria; o__Nitrosomonadales; f__Gallionellaceae; g__Candidatus_Nitrotoga;
Clostridium_sensu_stricto_8	0	0	0	0	0	0	0.00011562	0	0	0.000346861	0.000231241	0.000462481	0.00011562	0	0	0	0	0	k__Bacteria; p__Firmicutes; c__Clostridia; o__Clostridiales; f__Clostridiaceae_1; g__Clostridium_sensu_stricto_8;
Chlamydophila	0.000231241	0.000231241	0.00011562	0	0.000693722	0	0	0	0	0	0	0	0	0	0	0	0	0	k__Bacteria; p__Chlamydiae; c__Chlamydiae; o__Chlamydiales; f__Chlamydiaceae; g__Chlamydophila;
Runella	0.000231241	0	0.000346861	0	0.00011562	0.00011562	0	0	0	0	0.00011562	0	0	0	0	0.00011562	0	0	k__Bacteria; p__Bacteroidetes; c__Cytophagia; o__Cytophagales; f__Cytophagaceae; g__Runella;
Sandaracinus	0	0.000231241	0.00011562	0.00011562	0.000346861	0.00011562	0	0	0	0	0	0	0	0	0	0	0	0	k__Bacteria; p__Proteobacteria; c__Deltaproteobacteria; o__Myxococcales; f__Sandaracinaceae; g__Sandaracinus;
Prosthecomicrobium	0	0	0	0	0	0	0.000231241	0.00011562	0	0	0	0	0.000578102	0	0	0.00011562	0.00011562	0	k__Bacteria; p__Proteobacteria; c__Alphaproteobacteria; o__Rhizobiales; f__Hyphomicrobiaceae; g__Prosthecomicrobium;
Uliginosibacterium	0	0	0	0	0	0	0	0.000231241	0	0.000578102	0.000346861	0	0	0	0	0	0	0	k__Bacteria; p__Proteobacteria; c__Betaproteobacteria; o__Rhodocyclales; f__Rhodocyclaceae; g__Uliginosibacterium;
Nocardioides	0	0	0	0	0.00011562	0	0.00011562	0	0.00011562	0.00011562	0.000346861	0	0.00011562	0	0	0	0	0	k__Bacteria; p__Actinobacteria; c__Actinobacteria; o__Propionibacteriales; f__Nocardioidaceae; g__Nocardioides;
Actinomadura	0	0	0	0	0	0	0.00011562	0.000693722	0.00011562	0	0	0	0	0	0	0	0	0	k__Bacteria; p__Actinobacteria; c__Actinobacteria; o__Streptosporangiales; f__Thermomonosporaceae; g__Actinomadura;
Rhodococcus	0	0	0.00011562	0	0	0	0	0	0	0	0	0	0.00011562	0	0.000346861	0.000346861	0	0	k__Bacteria; p__Actinobacteria; c__Actinobacteria; o__Corynebacteriales; f__Nocardiaceae; g__Rhodococcus;
Candidatus_Microthrix	0	0	0	0	0	0	0.000231241	0	0	0.000462481	0.000231241	0	0	0	0	0	0	0	k__Bacteria; p__Actinobacteria; c__Acidimicrobiia; o__Acidimicrobiales; f__Unknown; g__Candidatus_Microthrix;
Labrys	0	0	0.00011562	0.000231241	0.00011562	0.00011562	0	0	0	0	0	0.000231241	0	0	0	0	0	0	k__Bacteria; p__Proteobacteria; c__Alphaproteobacteria; o__Rhizobiales; f__Xanthobacteraceae; g__Labrys;
OM60(NOR5)_clade	0.00011562	0.00011562	0.00011562	0.00011562	0	0.00011562	0	0	0	0	0.00011562	0	0	0	0	0	0	0	k__Bacteria; p__Proteobacteria; c__Gammaproteobacteria; o__Cellvibrionales; f__Halieaceae; g__OM60(NOR5)_clade;
Arcicella	0	0	0	0	0	0	0	0	0	0	0	0	0.000231241	0.000346861	0.00011562	0	0	0	k__Bacteria; p__Bacteroidetes; c__Cytophagia; o__Cytophagales; f__Cytophagaceae; g__Arcicella;
Helicobacter	0	0	0	0	0	0	0.00011562	0	0	0.000346861	0	0.000231241	0	0	0	0	0	0	k__Bacteria; p__Proteobacteria; c__Epsilonproteobacteria; o__Campylobacterales; f__Helicobacteraceae; g__Helicobacter;
Candidatus_Accumulibacter	0.000231241	0	0	0	0	0.000231241	0	0	0	0	0	0.000231241	0	0	0	0	0	0	k__Bacteria; p__Proteobacteria; c__Betaproteobacteria; o__Rhodocyclales; f__Rhodocyclaceae; g__Candidatus_Accumulibacter;
Cloacibacterium	0	0.00011562	0	0	0	0	0	0	0	0	0.000462481	0	0	0	0	0	0	0	k__Bacteria; p__Bacteroidetes; c__Flavobacteriia; o__Flavobacteriales; f__Flavobacteriaceae; g__Cloacibacterium;
Peredibacter	0	0	0.00011562	0	0	0	0	0	0.00011562	0	0.000231241	0	0	0	0	0	0	0	k__Bacteria; p__Proteobacteria; c__Deltaproteobacteria; o__Bdellovibrionales; f__Bacteriovoracaceae; g__Peredibacter;
Altererythrobacter	0	0	0	0	0	0	0	0.000346861	0	0	0	0	0	0	0	0.00011562	0	0	k__Bacteria; p__Proteobacteria; c__Alphaproteobacteria; o__Sphingomonadales; f__Erythrobacteraceae; g__Altererythrobacter;
Tsukamurella	0	0.00011562	0	0	0.000231241	0.00011562	0	0	0	0	0	0	0	0	0	0	0	0	k__Bacteria; p__Actinobacteria; c__Actinobacteria; o__Corynebacteriales; f__Tsukamurellaceae; g__Tsukamurella;
Paracocccus	0	0	0	0	0	0	0	0	0	0	0	0	0.000231241	0.000231241	0	0	0	0	k__Bacteria; p__Proteobacteria; c__Alphaproteobacteria; o__Rhodobacterales; f__Rhodobacteraceae; g__Paracocccus;
Candidatus_Saccharimonas	0	0	0	0	0	0	0	0.00011562	0	0.000231241	0	0	0	0	0	0	0	0	k__Bacteria; p__Saccharibacteria; c__Unknown; o__Unknown; f__Unknown; g__Candidatus_Saccharimonas;
Candidatus_Alysiosphaera	0.00011562	0	0	0	0	0	0	0	0	0	0	0	0	0	0	0	0	0	k__Bacteria; p__Proteobacteria; c__Alphaproteobacteria; o__Rhodospirillales; f__Unknown; g__Candidatus_Alysiosphaera;
Candidatus_Amoebophilus	0	0	0	0	0	0.000231241	0	0	0	0	0	0.00011562	0	0	0	0	0	0	k__Bacteria; p__Bacteroidetes; c__Cytophagia; o__Cytophagales; f__Flammeovirgaceae; g__Candidatus_Amoebophilus;
Tamlana	0	0	0	0	0	0	0	0	0	0	0	0	0	0	0.00011562	0.00011562	0	0	k__Bacteria; p__Bacteroidetes; c__Flavobacteriia; o__Flavobacteriales; f__Flavobacteriaceae; g__Tamlana;
Marvinbryantia	0	0	0	0	0	0	0	0	0	0.00011562	0	0	0.00011562	0	0	0	0	0	k__Bacteria; p__Firmicutes; c__Clostridia; o__Clostridiales; f__Lachnospiraceae; g__Marvinbryantia;
Tahibacter	0	0	0	0	0	0	0	0.000231241	0	0	0	0	0	0	0	0	0	0	k__Bacteria; p__Proteobacteria; c__Gammaproteobacteria; o__Xanthomonadales; f__Xanthomonadaceae; g__Tahibacter;
Ottowia	0	0	0	0	0	0	0	0	0	0	0	0	0	0	0	0.000231241	0	0	k__Bacteria; p__Proteobacteria; c__Betaproteobacteria; o__Burkholderiales; f__Comamonadaceae; g__Ottowia;
Candidatus_Odyssella	0	0	0	0	0	0	0	0	0	0	0	0	0	0	0	0	0	0.000231241	k__Bacteria; p__Proteobacteria; c__Alphaproteobacteria; o__Rickettsiales; f__Unknown; g__Candidatus_Odyssella;
Chitinibacter	0	0	0	0	0	0	0	0	0	0	0.00011562	0	0	0	0	0	0	0	k__Bacteria; p__Proteobacteria; c__Betaproteobacteria; o__Neisseriales; f__Neisseriaceae; g__Chitinibacter;
Alkanindiges	0	0	0	0	0	0	0	0	0	0	0	0	0	0	0	0.00011562	0	0	k__Bacteria; p__Proteobacteria; c__Gammaproteobacteria; o__Pseudomonadales; f__Moraxellaceae; g__Alkanindiges;
Noviherbaspirillum	0	0	0	0	0	0	0	0	0	0	0	0	0	0.00011562	0	0	0	0	k__Bacteria; p__Proteobacteria; c__Betaproteobacteria; o__Burkholderiales; f__Oxalobacteraceae; g__Noviherbaspirillum;
Schlesneria	0	0	0	0	0	0	0	0	0	0	0.00011562	0	0	0	0	0	0	0	k__Bacteria; p__Planctomycetes; c__Planctomycetacia; o__Planctomycetales; f__Planctomycetaceae; g__Schlesneria;
Rubrivivax	0	0	0	0	0	0	0	0.00011562	0	0	0	0	0	0	0	0	0	0	k__Bacteria; p__Proteobacteria; c__Betaproteobacteria; o__Burkholderiales; f__Comamonadaceae; g__Rubrivivax;
Ruminiclostridium_9	0	0	0	0	0	0	0	0	0	0	0.00011562	0	0	0	0	0	0	0	k__Bacteria; p__Firmicutes; c__Clostridia; o__Clostridiales; f__Ruminococcaceae; g__Ruminiclostridium_9;
Jeotgalicoccus	0.00011562	0	0	0	0	0	0	0	0	0	0	0	0	0	0	0	0	0	k__Bacteria; p__Firmicutes; c__Bacilli; o__Bacillales; f__Staphylococcaceae; g__Jeotgalicoccus;
Klebsiella	0	0	0	0	0	0	0	0	0	0	0	0	0	0.00011562	0	0	0	0	k__Bacteria; p__Proteobacteria; c__Gammaproteobacteria; o__Enterobacteriales; f__Enterobacteriaceae; g__Klebsiella;
Others	0.483524	0.487455	0.530003	0.573939	0.561799	0.519135	0.447451	0.530813	0.459013	0.47335	0.442595	0.573939	0.291016	0.367788	0.42028	0.385131	0.354954	0.37935	Others
